# Supplementary material for: 4-(Dimethyl­amino)pyridinium dibromido(4-bromo­phen­yl)dimethyl­stannate(IV)
Source: Acta Crystallogr Sect E Struct Rep Online. 2008 Oct 11;64(Pt 11):m1391. doi: 10.1107/S1600536808032248 (PMC2959668; doi:10.1107/S1600536808032248)
Supplement: Supplementary file 1 [file e-64-m1391-sup1.cif]

##############################################################################
###                                                                        ###
###        Electronic paper (Acta Crystallographica Section E)             ###
###                                                                        ###
##############################################################################
#                                                                            #
# This CIF contains the data in a paper accepted for publication in Acta     #
# Crystallographica Section E. It conforms to the requirements of Notes      #
# for Authors for Section E, and has been peer reviewed under the auspices   #
# of the IUCr Commission on Journals.                                        #
#                                                                            #
# Full details of the Crystallographic Information File format               #
# are given in the paper "The Crystallographic Information File (CIF):       #
# a New Standard Archive File for Crystallography" by S. R. Hall, F. H.      #
# Allen and I. D. Brown [Acta Cryst. (1991), A47, 655-685].                  #
#                                                                            #
# The current version of the core CIF dictionary is obtainable from          #
# ftp://ftp.iucr.org/pub/cif_core.dic. The current version number is 2.4.    #
#                                                                            #
# Software is freely available for graphical display of the structure(s) in  #
# this CIF.  For information consult the CIF home page http://www.iucr.org/  #
# cif/home.html                                                              #
#                                                                            #
# This file may be used for bona fide research purposes within the           #
# scientific community so long as proper attribution is given to the journal # 
# article from which it was obtained.                                        #
#                                                                            #
##############################################################################
                                             
data_global
_audit_creation_method     SHELXL-97
_journal_date_recd_electronic     2008-10-06
_journal_date_accepted     2008-10-07
_journal_name_full     'Acta Crystallographica, Section E'
_journal_year     2008
_journal_volume     64
_journal_issue     11
_journal_page_first     m1391
_journal_page_last     m1391
_journal_paper_category     QM
_journal_coeditor_code     TK2315
_publ_contact_author_name     'Dr Seik Weng Ng'
_publ_contact_author_address
;
Department of Chemistry
University of Malaya
50603 Kuala Lumpur
Malaysia
;
_publ_contact_author_email     seikweng@um.edu.my
_publ_contact_author_fax     '03 7967 4193'
_publ_contact_author_phone     '03 7967 6778'
_publ_section_title
;
4-(Dimethylamino)pyridinium dibromido(4-bromophenyl)dimethylstannate(IV)
;
loop_
    _publ_author_name
    _publ_author_address
    'Yau, Chin Koon'
;
Department of Chemistry
University of Malaya
50603 Kuala Lumpur
Malaysia
;
    'Lo, Kong Mun'
;
Department of Chemistry
University of Malaya
50603 Kuala Lumpur
Malaysia
;
    'Ng, Seik Weng'
;
Department of Chemistry
University of Malaya
50603 Kuala Lumpur
Malaysia
;
data_I
_audit_creation_method     SHELXL97
_chemical_name_systematic
;
4-(Dimethylamino)pyridinium dibromido(4-bromophenyl)dimethylstannate(IV)
;
_chemical_name_common     ?
_chemical_formula_moiety     'C7 H11 N2 + , C8 H10 Br3 Sn -'
_chemical_formula_sum     'C15 H21 Br3 N2 Sn'
_chemical_formula_iupac     '(C7 H11 N2) [Sn Br2 (C H3)2 (C6 H4 Br)]'
_chemical_formula_weight     587.76
_chemical_melting_point     ?
_symmetry_cell_setting     triclinic
_symmetry_space_group_name_H-M     'P -1'
_symmetry_space_group_name_Hall     '-P 1'
loop_
    _symmetry_equiv_pos_as_xyz
    'x, y, z'
    '-x, -y, -z'
_cell_length_a     7.33970(10)
_cell_length_b     11.1034(2)
_cell_length_c     12.2270(2)
_cell_angle_alpha     100.0380(10)
_cell_angle_beta     102.4720(10)
_cell_angle_gamma     94.6790(10)
_cell_volume     950.65(3)
_cell_formula_units_Z     2
_cell_measurement_reflns_used     5297
_cell_measurement_theta_min     2.3
_cell_measurement_theta_max     28.3
_cell_measurement_temperature     100(2)
_exptl_crystal_description     plate
_exptl_crystal_colour     colourless
_exptl_crystal_size_max     0.30
_exptl_crystal_size_mid     0.20
_exptl_crystal_size_min     0.02
_exptl_crystal_density_diffrn     2.053
_exptl_crystal_density_meas     ?
_exptl_crystal_density_method     'not measured'
_exptl_crystal_F_000     560
_exptl_absorpt_coefficient_mu     7.644
_exptl_absorpt_correction_type     multi-scan
_exptl_absorpt_process_details     '(SADABS; Sheldrick, 1996)'
_exptl_absorpt_correction_T_min     0.208
_exptl_absorpt_correction_T_max     0.862
_diffrn_ambient_temperature     100(2)
_diffrn_radiation_type     MoK\a
_diffrn_radiation_wavelength     0.71073
_diffrn_radiation_source     'fine-focus sealed tube'
_diffrn_radiation_monochromator     graphite
_diffrn_measurement_device_type     'Bruker SMART APEX'
_diffrn_measurement_method     '\f and \w'
_diffrn_detector_area_resol_mean     ?
_diffrn_reflns_number     8826
_diffrn_reflns_av_R_equivalents     0.029
_diffrn_reflns_av_sigmaI/netI     0.044
_diffrn_reflns_theta_min     1.74
_diffrn_reflns_theta_max     27.50
_diffrn_reflns_theta_full     27.5
_diffrn_measured_fraction_theta_max     0.994
_diffrn_measured_fraction_theta_full     0.994
_diffrn_reflns_limit_h_min     -9
_diffrn_reflns_limit_h_max     9
_diffrn_reflns_limit_k_min     -14
_diffrn_reflns_limit_k_max     14
_diffrn_reflns_limit_l_min     -15
_diffrn_reflns_limit_l_max     15
_diffrn_standards_number     0
_diffrn_standards_interval_count     0
_diffrn_standards_interval_time     0
_diffrn_standards_decay_%     0
_reflns_number_total     4346
_reflns_number_gt     3718
_reflns_threshold_expression     I>2\s(I)
_refine_ls_structure_factor_coef     Fsqd
_refine_ls_matrix_type     full
_refine_ls_R_factor_all     0.039
_refine_ls_R_factor_gt     0.031
_refine_ls_wR_factor_gt     0.092
_refine_ls_wR_factor_ref     0.096
_refine_ls_goodness_of_fit_ref     1.13
_refine_ls_restrained_S_all     1.13
_refine_ls_number_reflns     4346
_refine_ls_number_parameters     194
_refine_ls_number_restraints     0
_refine_ls_hydrogen_treatment     constr
_refine_ls_weighting_scheme     calc
_refine_ls_weighting_details
       'calc w = 1/[\s^2^(Fo^2^)+(0.0496P)^2^+0.4605P] where P=(Fo^2^+2Fc^2^)/3'
_atom_sites_solution_hydrogens     geom
_atom_sites_solution_primary     direct
_atom_sites_solution_secondary     difmap
_refine_ls_shift/su_max     0.001
_refine_ls_shift/su_mean     0.001
_refine_diff_density_max     1.07
_refine_diff_density_min     -1.24
_refine_ls_extinction_method     none
_refine_ls_extinction_coef     ?
loop_
    _atom_type_symbol
    _atom_type_description
    _atom_type_scat_dispersion_real
    _atom_type_scat_dispersion_imag
    _atom_type_scat_source
    'C' 'C' 0.0033 0.0016
                         'International Tables Vol C Tables 4.2.6.8 and 6.1.1.4'
    'H' 'H' 0.0000 0.0000
                         'International Tables Vol C Tables 4.2.6.8 and 6.1.1.4'
    'N' 'N' 0.0061 0.0033
                         'International Tables Vol C Tables 4.2.6.8 and 6.1.1.4'
    'Br' 'Br' -0.2901 2.4595
                         'International Tables Vol C Tables 4.2.6.8 and 6.1.1.4'
    'Sn' 'Sn' -0.6537 1.4246
                         'International Tables Vol C Tables 4.2.6.8 and 6.1.1.4'
_computing_data_collection     'APEX2 (Bruker, 2007)'
_computing_cell_refinement     'SAINT (Bruker, 2007)'
_computing_data_reduction     'SAINT (Bruker, 2007)'
_computing_structure_solution     'SHELXS97 (Sheldrick, 2008)'
_computing_structure_refinement     'SHELXL97 (Sheldrick, 2008)'
_computing_molecular_graphics     'X-SEED (Barbour, 2001)'
_computing_publication_material     'publCIF (Westrip, 2008)'
loop_
    _atom_site_type_symbol
    _atom_site_label
    _atom_site_fract_x
    _atom_site_fract_y
    _atom_site_fract_z
    _atom_site_U_iso_or_equiv
    _atom_site_adp_type
    _atom_site_calc_flag
    _atom_site_refinement_flags
    _atom_site_occupancy
    _atom_site_disorder_assembly
    _atom_site_disorder_group
    Sn Sn1 0.38417(3) 0.25338(2) 0.773249(19) 0.01548(9) Uani d . 1 . .
    Br Br1 0.74942(5) 0.26874(4) 0.91216(3) 0.01853(11) Uani d . 1 . .
    Br Br2 0.02956(5) 0.24575(4) 0.63868(3) 0.01814(11) Uani d . 1 . .
    Br Br3 0.36372(6) -0.36881(4) 0.72001(4) 0.03322(13) Uani d . 1 . .
    N N1 0.8504(5) 0.0064(3) 0.7756(3) 0.0221(7) Uani d . 1 . .
    H H1 0.8438 0.0862 0.7872 0.027 Uiso calc R 1 . .
    N N2 0.8761(5) -0.3667(3) 0.7213(2) 0.0199(7) Uani d . 1 . .
    C C1 0.3068(6) 0.3599(4) 0.9145(3) 0.0251(9) Uani d . 1 . .
    H H1A 0.1740 0.3357 0.9112 0.038 Uiso calc R 1 . .
    H H1B 0.3263 0.4475 0.9115 0.038 Uiso calc R 1 . .
    H H1C 0.3845 0.3456 0.9859 0.038 Uiso calc R 1 . .
    C C2 0.5034(5) 0.3149(4) 0.6446(3) 0.0198(8) Uani d . 1 . .
    H H2A 0.4313 0.2714 0.5690 0.030 Uiso calc R 1 . .
    H H2B 0.6343 0.2976 0.6553 0.030 Uiso calc R 1 . .
    H H2C 0.4994 0.4037 0.6507 0.030 Uiso calc R 1 . .
    C C3 0.3607(5) 0.0584(4) 0.7558(3) 0.0164(7) Uani d . 1 . .
    C C4 0.3542(5) 0.0007(4) 0.8482(3) 0.0208(8) Uani d . 1 . .
    H H4 0.3511 0.0496 0.9196 0.025 Uiso calc R 1 . .
    C C5 0.3520(5) -0.1260(4) 0.8384(3) 0.0227(8) Uani d . 1 . .
    H H5 0.3462 -0.1637 0.9018 0.027 Uiso calc R 1 . .
    C C6 0.3585(5) -0.1962(4) 0.7338(3) 0.0201(8) Uani d . 1 . .
    C C7 0.3613(5) -0.1437(4) 0.6397(3) 0.0238(8) Uani d . 1 . .
    H H7 0.3632 -0.1933 0.5685 0.029 Uiso calc R 1 . .
    C C8 0.3611(6) -0.0170(4) 0.6514(3) 0.0217(8) Uani d . 1 . .
    H H8 0.3611 0.0195 0.5866 0.026 Uiso calc R 1 . .
    C C9 0.8666(6) -0.0529(4) 0.6733(3) 0.0237(8) Uani d . 1 . .
    H H9 0.8744 -0.0076 0.6150 0.028 Uiso calc R 1 . .
    C C10 0.8721(5) -0.1769(4) 0.6517(3) 0.0191(8) Uani d . 1 . .
    H H10 0.8787 -0.2176 0.5778 0.023 Uiso calc R 1 . .
    C C11 0.8680(5) -0.2459(4) 0.7390(3) 0.0179(8) Uani d . 1 . .
    C C12 0.8551(5) -0.1788(4) 0.8470(3) 0.0205(8) Uani d . 1 . .
    H H12 0.8542 -0.2199 0.9089 0.025 Uiso calc R 1 . .
    C C13 0.8440(5) -0.0552(4) 0.8610(3) 0.0232(8) Uani d . 1 . .
    H H13 0.8315 -0.0115 0.9325 0.028 Uiso calc R 1 . .
    C C14 0.8600(6) -0.4359(4) 0.6050(3) 0.0236(9) Uani d . 1 . .
    H H14A 0.9550 -0.3986 0.5715 0.035 Uiso calc R 1 . .
    H H14B 0.7343 -0.4337 0.5581 0.035 Uiso calc R 1 . .
    H H14C 0.8799 -0.5217 0.6078 0.035 Uiso calc R 1 . .
    C C15 0.8821(6) -0.4367(4) 0.8132(3) 0.0244(9) Uani d . 1 . .
    H H15A 0.9843 -0.3978 0.8788 0.037 Uiso calc R 1 . .
    H H15B 0.9039 -0.5215 0.7858 0.037 Uiso calc R 1 . .
    H H15C 0.7622 -0.4377 0.8362 0.037 Uiso calc R 1 . .
loop_
    _atom_site_aniso_label
    _atom_site_aniso_U_11
    _atom_site_aniso_U_22
    _atom_site_aniso_U_33
    _atom_site_aniso_U_12
    _atom_site_aniso_U_13
    _atom_site_aniso_U_23
    Sn1 0.01676(15) 0.01707(15) 0.01403(14) 0.00355(11) 0.00520(10) 0.00423(10)
    Br1 0.0172(2) 0.0208(2) 0.01645(19) 0.00236(15) 0.00153(14) 0.00369(15)
    Br2 0.0158(2) 0.0221(2) 0.01817(19) 0.00498(15) 0.00386(14) 0.00728(15)
    Br3 0.0257(2) 0.0189(2) 0.0537(3) 0.00577(17) 0.0064(2) 0.0061(2)
    N1 0.0209(17) 0.0167(16) 0.0251(16) 0.0044(14) -0.0002(14) 0.0005(13)
    N2 0.0215(17) 0.0251(18) 0.0133(14) 0.0041(14) 0.0044(13) 0.0033(13)
    C1 0.021(2) 0.035(2) 0.0181(18) 0.0055(18) 0.0048(16) 0.0007(17)
    C2 0.0186(19) 0.025(2) 0.0178(17) 0.0023(16) 0.0069(15) 0.0064(15)
    C3 0.0104(17) 0.0211(19) 0.0173(17) 0.0010(14) 0.0017(14) 0.0047(15)
    C4 0.0190(19) 0.027(2) 0.0184(18) 0.0039(16) 0.0047(15) 0.0083(16)
    C5 0.0160(19) 0.031(2) 0.0216(19) 0.0047(17) 0.0023(15) 0.0092(17)
    C6 0.0133(18) 0.0131(18) 0.033(2) 0.0031(14) 0.0044(16) 0.0037(16)
    C7 0.018(2) 0.028(2) 0.0228(19) 0.0056(17) 0.0033(16) -0.0019(17)
    C8 0.024(2) 0.024(2) 0.0183(17) 0.0051(16) 0.0055(15) 0.0061(16)
    C9 0.020(2) 0.028(2) 0.0218(19) 0.0023(17) 0.0000(16) 0.0076(17)
    C10 0.0155(18) 0.024(2) 0.0183(17) 0.0041(15) 0.0034(15) 0.0038(15)
    C11 0.0113(17) 0.025(2) 0.0187(17) 0.0056(15) 0.0047(14) 0.0048(15)
    C12 0.020(2) 0.024(2) 0.0188(18) 0.0052(16) 0.0057(15) 0.0048(16)
    C13 0.0167(19) 0.029(2) 0.0241(19) 0.0082(17) 0.0055(16) 0.0022(17)
    C14 0.033(2) 0.022(2) 0.0182(18) 0.0088(18) 0.0084(17) 0.0027(16)
    C15 0.030(2) 0.024(2) 0.0202(18) 0.0065(18) 0.0052(17) 0.0087(16)
loop_
    _geom_bond_atom_site_label_1
    _geom_bond_atom_site_label_2
    _geom_bond_site_symmetry_2
    _geom_bond_distance
    _geom_bond_publ_flag
    Sn1 C1 . 2.127(4) ?
    Sn1 C2 . 2.139(3) ?
    Sn1 C3 . 2.127(4) ?
    Sn1 Br1 . 2.8211(4) ?
    Sn1 Br2 . 2.7486(4) ?
    Br3 C6 . 1.899(4) ?
    N1 C9 . 1.343(5) ?
    N1 C13 . 1.351(5) ?
    N1 H1 . 0.8800 ?
    N2 C11 . 1.329(5) ?
    N2 C15 . 1.469(5) ?
    N2 C14 . 1.469(5) ?
    C1 H1A . 0.9800 ?
    C1 H1B . 0.9800 ?
    C1 H1C . 0.9800 ?
    C2 H2A . 0.9800 ?
    C2 H2B . 0.9800 ?
    C2 H2C . 0.9800 ?
    C3 C4 . 1.400(5) ?
    C3 C8 . 1.400(5) ?
    C4 C5 . 1.390(6) ?
    C4 H4 . 0.9500 ?
    C5 C6 . 1.390(6) ?
    C5 H5 . 0.9500 ?
    C6 C7 . 1.380(6) ?
    C7 C8 . 1.390(6) ?
    C7 H7 . 0.9500 ?
    C8 H8 . 0.9500 ?
    C9 C10 . 1.361(6) ?
    C9 H9 . 0.9500 ?
    C10 C11 . 1.422(5) ?
    C10 H10 . 0.9500 ?
    C11 C12 . 1.426(5) ?
    C12 C13 . 1.364(6) ?
    C12 H12 . 0.9500 ?
    C13 H13 . 0.9500 ?
    C14 H14A . 0.9800 ?
    C14 H14B . 0.9800 ?
    C14 H14C . 0.9800 ?
    C15 H15A . 0.9800 ?
    C15 H15B . 0.9800 ?
    C15 H15C . 0.9800 ?
loop_
    _geom_angle_atom_site_label_1
    _geom_angle_atom_site_label_2
    _geom_angle_atom_site_label_3
    _geom_angle_site_symmetry_1
    _geom_angle_site_symmetry_3
    _geom_angle
    _geom_angle_publ_flag
    C1 Sn1 C2 . . 128.9(2) ?
    C1 Sn1 C3 . . 118.8(2) ?
    C2 Sn1 C3 . . 112.10(10)
                           ?
    C1 Sn1 Br2 . . 90.82(11) ?
    C3 Sn1 Br2 . . 92.78(10) ?
    C2 Sn1 Br2 . . 89.98(10) ?
    C1 Sn1 Br1 . . 88.38(11) ?
    C3 Sn1 Br1 . . 88.88(10) ?
    C2 Sn1 Br1 . . 89.39(10) ?
    Br1 Sn1 Br2 . . 178.330(10)
                              ?
    C9 N1 C13 . . 120.7(3) ?
    C9 N1 H1 . . 119.7 ?
    C13 N1 H1 . . 119.7 ?
    C11 N2 C15 . . 121.9(3) ?
    C11 N2 C14 . . 119.9(3) ?
    C15 N2 C14 . . 117.9(3) ?
    Sn1 C1 H1A . . 109.5 ?
    Sn1 C1 H1B . . 109.5 ?
    H1A C1 H1B . . 109.5 ?
    Sn1 C1 H1C . . 109.5 ?
    H1A C1 H1C . . 109.5 ?
    H1B C1 H1C . . 109.5 ?
    Sn1 C2 H2A . . 109.5 ?
    Sn1 C2 H2B . . 109.5 ?
    H2A C2 H2B . . 109.5 ?
    Sn1 C2 H2C . . 109.5 ?
    H2A C2 H2C . . 109.5 ?
    H2B C2 H2C . . 109.5 ?
    C4 C3 C8 . . 117.4(4) ?
    C4 C3 Sn1 . . 122.0(3) ?
    C8 C3 Sn1 . . 120.5(3) ?
    C5 C4 C3 . . 121.9(4) ?
    C5 C4 H4 . . 119.1 ?
    C3 C4 H4 . . 119.1 ?
    C4 C5 C6 . . 118.4(4) ?
    C4 C5 H5 . . 120.8 ?
    C6 C5 H5 . . 120.8 ?
    C7 C6 C5 . . 121.7(4) ?
    C7 C6 Br3 . . 119.2(3) ?
    C5 C6 Br3 . . 119.1(3) ?
    C6 C7 C8 . . 118.7(3) ?
    C6 C7 H7 . . 120.7 ?
    C8 C7 H7 . . 120.7 ?
    C7 C8 C3 . . 121.8(4) ?
    C7 C8 H8 . . 119.1 ?
    C3 C8 H8 . . 119.1 ?
    N1 C9 C10 . . 121.1(4) ?
    N1 C9 H9 . . 119.4 ?
    C10 C9 H9 . . 119.4 ?
    C9 C10 C11 . . 120.4(3) ?
    C9 C10 H10 . . 119.8 ?
    C11 C10 H10 . . 119.8 ?
    N2 C11 C10 . . 122.0(3) ?
    N2 C11 C12 . . 121.5(3) ?
    C10 C11 C12 . . 116.5(4) ?
    C13 C12 C11 . . 119.6(3) ?
    C13 C12 H12 . . 120.2 ?
    C11 C12 H12 . . 120.2 ?
    N1 C13 C12 . . 121.6(3) ?
    N1 C13 H13 . . 119.2 ?
    C12 C13 H13 . . 119.2 ?
    N2 C14 H14A . . 109.5 ?
    N2 C14 H14B . . 109.5 ?
    H14A C14 H14B . . 109.5 ?
    N2 C14 H14C . . 109.5 ?
    H14A C14 H14C . . 109.5 ?
    H14B C14 H14C . . 109.5 ?
    N2 C15 H15A . . 109.5 ?
    N2 C15 H15B . . 109.5 ?
    H15A C15 H15B . . 109.5 ?
    N2 C15 H15C . . 109.5 ?
    H15A C15 H15C . . 109.5 ?
    H15B C15 H15C . . 109.5 ?
loop_
    _geom_torsion_atom_site_label_1
    _geom_torsion_atom_site_label_2
    _geom_torsion_atom_site_label_3
    _geom_torsion_atom_site_label_4
    _geom_torsion_site_symmetry_1
    _geom_torsion_site_symmetry_2
    _geom_torsion_site_symmetry_3
    _geom_torsion_site_symmetry_4
    _geom_torsion
    _geom_torsion_publ_flag
    C1 Sn1 C3 C4 . . . . -20.4(4) ?
    C2 Sn1 C3 C4 . . . . 156.0(3) ?
    Br2 Sn1 C3 C4 . . . . -112.9(3) ?
    Br1 Sn1 C3 C4 . . . . 67.2(3) ?
    C1 Sn1 C3 C8 . . . . 162.9(3) ?
    C2 Sn1 C3 C8 . . . . -20.6(3) ?
    Br2 Sn1 C3 C8 . . . . 70.5(3) ?
    Br1 Sn1 C3 C8 . . . . -109.5(3) ?
    C8 C3 C4 C5 . . . . 1.3(6) ?
    Sn1 C3 C4 C5 . . . . -175.5(3) ?
    C3 C4 C5 C6 . . . . 0.7(6) ?
    C4 C5 C6 C7 . . . . -2.0(6) ?
    C4 C5 C6 Br3 . . . . 178.0(3) ?
    C5 C6 C7 C8 . . . . 1.2(6) ?
    Br3 C6 C7 C8 . . . . -178.8(3) ?
    C6 C7 C8 C3 . . . . 0.9(6) ?
    C4 C3 C8 C7 . . . . -2.1(6) ?
    Sn1 C3 C8 C7 . . . . 174.7(3) ?
    C13 N1 C9 C10 . . . . 1.7(6) ?
    N1 C9 C10 C11 . . . . -2.4(6) ?
    C15 N2 C11 C10 . . . . 176.6(4) ?
    C14 N2 C11 C10 . . . . -9.5(6) ?
    C15 N2 C11 C12 . . . . -3.3(6) ?
    C14 N2 C11 C12 . . . . 170.6(3) ?
    C9 C10 C11 N2 . . . . -179.0(4) ?
    C9 C10 C11 C12 . . . . 0.9(5) ?
    N2 C11 C12 C13 . . . . -178.9(4) ?
    C10 C11 C12 C13 . . . . 1.2(5) ?
    C9 N1 C13 C12 . . . . 0.5(6) ?
    C11 C12 C13 N1 . . . . -1.9(6) ?
loop_
    _geom_hbond_atom_site_label_D
    _geom_hbond_atom_site_label_H
    _geom_hbond_atom_site_label_A
    _geom_hbond_site_symmetry_A
    _geom_hbond_distance_DH
    _geom_hbond_distance_HA
    _geom_hbond_distance_DA
    _geom_hbond_angle_DHA
    _geom_hbond_publ_flag
    N1 H1 Br1 . 0.88 2.56 3.319(3) 146 yes
