# Supplementary material for: 4-(Dimethyl­amino)pyridinium dibromido(4-bromo­phen­yl)dimethyl­stannate(IV)
Source: Acta Crystallogr Sect E Struct Rep Online. 2008 Oct 11;64(Pt 11):m1391. doi: 10.1107/S1600536808032248 (PMC2959668; doi:10.1107/S1600536808032248)
Supplement: Supplementary file 2 [file e-64-m1391-Isup2.hkl]

# 
# h,k,l, Fc-squared, Fo-squared, sigma(Fo-squared) and status flag 
# 
data_I
_shelx_title '  P-1' 
_shelx_refln_list_code          4 
_shelx_F_calc_maximum      333.53 
_exptl_crystal_F_000       560.00 
_reflns_d_resolution_high  0.7696 
 
loop_ 
 _symmetry_equiv_pos_as_xyz 
 'x, y, z' 
 '-x, -y, -z' 
 
_cell_length_a     7.3397 
_cell_length_b    11.1034 
_cell_length_c    12.2270 
_cell_angle_alpha 100.038 
_cell_angle_beta  102.472 
_cell_angle_gamma  94.679 
 
_shelx_F_squared_multiplier     1.000 
 
loop_ 
 _refln_index_h 
 _refln_index_k 
 _refln_index_l 
 _refln_F_squared_calc 
 _refln_F_squared_meas 
 _refln_F_squared_sigma 
 _refln_observed_status 
   1   0   0     1302.16     1339.32     31.44 o 
   2   0   0      607.11      610.16     15.46 o 
   3   0   0    12557.01    13316.42    326.77 o 
   4   0   0     8433.79     9317.80    229.93 o 
   5   0   0     4725.03     4725.13    118.15 o 
   6   0   0       27.23       -1.27     20.29 o 
   7   0   0      643.87      572.47     53.27 o 
   8   0   0     7605.32     7459.37    435.14 o 
   9   0   0      728.55      717.28     67.68 o 
  -9   1   0        0.56        6.57     32.17 o 
  -8   1   0     2010.70     1823.36    120.49 o 
  -7   1   0      830.33      780.47     62.15 o 
  -6   1   0     1898.19     1904.99     69.71 o 
  -5   1   0      238.41      258.23     11.61 o 
  -4   1   0       58.56       90.07      8.62 o 
  -3   1   0    13201.14    14058.41    344.58 o 
  -2   1   0     1492.71     1618.45     84.98 o 
  -1   1   0      367.43      317.13     16.67 o 
   1   1   0      100.99      100.15      7.39 o 
   2   1   0     1863.03     1940.85     45.05 o 
   3   1   0    19847.37    20144.05    461.79 o 
   4   1   0       29.93       37.07      3.94 o 
   5   1   0      334.55      323.42     14.05 o 
   6   1   0      529.00      540.64     48.77 o 
   7   1   0      106.15      123.03     29.06 o 
   8   1   0     3023.13     3056.62    189.55 o 
   9   1   0        2.57       -4.04     32.75 o 
  -9   2   0     2106.63     1992.28    133.63 o 
  -8   2   0     3091.36     2927.94    181.37 o 
  -7   2   0        5.27      -24.67     22.02 o 
  -6   2   0     3363.87     3205.47    114.97 o 
  -5   2   0     6587.62     6381.08    159.37 o 
  -4   2   0      634.70      680.43     20.52 o 
  -3   2   0     6009.46     5794.04    160.95 o 
  -2   2   0     2336.59     2417.48     65.75 o 
  -1   2   0     2634.74     2541.61     54.23 o 
   1   2   0      180.57      174.49     11.50 o 
   2   2   0       93.92       88.96      9.08 o 
   3   2   0     8059.63     7856.51    216.82 o 
   4   2   0      627.40      603.46     17.82 o 
   5   2   0     2341.30     2355.92    108.03 o 
   6   2   0      169.73      188.52     29.98 o 
   7   2   0      249.17      237.52     35.86 o 
   8   2   0     2054.06     2127.99    139.28 o 
  -9   3   0      522.77      480.34     58.11 o 
  -8   3   0       75.60       65.84     29.86 o 
  -7   3   0      972.37      938.26     40.48 o 
  -6   3   0     8103.33     7725.92    269.22 o 
  -5   3   0     2599.11     2459.23     88.68 o 
  -4   3   0     1542.86     1557.25     71.83 o 
  -3   3   0    12748.19    13181.35    317.33 o 
  -2   3   0     5524.35     5638.26    147.04 o 
  -1   3   0     4015.10     4254.36    183.21 o 
   0   3   0     7945.84     6840.06    667.99 o 
   2   3   0    14288.91    13347.63    571.43 o 
   3   3   0    22715.78    21422.89    918.35 o 
   4   3   0        1.79        7.64      3.32 o 
   5   3   0      989.88     1001.96     53.62 o 
   6   3   0     6803.85     6994.31    307.61 o 
   7   3   0       24.79       71.60     29.86 o 
   8   3   0     1835.35     1953.08    131.44 o 
  -9   4   0     1397.39     1353.97     99.97 o 
  -8   4   0     1081.25     1079.79     82.09 o 
  -7   4   0      739.80      829.79     37.60 o 
  -6   4   0      870.49      821.21     36.09 o 
  -5   4   0     1305.15     1335.04     51.75 o 
  -4   4   0     1370.25     1389.22     77.83 o 
  -3   4   0     2271.83     2252.35     60.47 o 
  -2   4   0      181.67      215.79      8.80 o 
  -1   4   0      100.36      124.97      6.68 o 
   0   4   0    17009.42    16139.46    982.88 o 
   1   4   0     3031.13     2867.99    167.19 o 
   2   4   0     1598.91     1724.24     78.43 o 
   3   4   0      153.93      183.24     16.76 o 
   4   4   0     1266.73     1236.30     61.20 o 
   5   4   0     4599.33     4690.84    207.84 o 
   6   4   0     1528.68     1554.36     79.31 o 
   7   4   0       22.22       40.59     30.09 o 
   8   4   0     1187.97     1311.54     98.58 o 
  -9   5   0     1221.38     1089.59     88.20 o 
  -8   5   0      622.12      540.76     57.88 o 
  -7   5   0        5.29        5.50     13.26 o 
  -6   5   0    14636.89    14214.75    382.39 o 
  -5   5   0     3133.76     3131.09    107.63 o 
  -4   5   0     1207.96     1277.64     38.07 o 
  -3   5   0    24077.56    24043.27    623.02 o 
  -2   5   0     5191.91     5278.95    257.65 o 
  -1   5   0     5331.08     5245.37    142.62 o 
   0   5   0     1181.56     1321.42     41.77 o 
   1   5   0     2664.94     2053.43    168.74 o 
   2   5   0     9503.34     9151.17    396.06 o 
   3   5   0    11325.42    11869.75    512.18 o 
   4   5   0     3927.03     4184.14    186.19 o 
   5   5   0     3023.98     3166.13    145.10 o 
   6   5   0     2343.42     2528.96    120.99 o 
   7   5   0       62.24       82.90     55.75 o 
   8   5   0      428.16      533.61     65.14 o 
  -8   6   0      607.11      599.17     35.58 o 
  -7   6   0       24.65       49.89     20.18 o 
  -6   6   0        9.89       23.43     13.58 o 
  -5   6   0      174.90      180.91     11.97 o 
  -4   6   0      374.49      392.27     15.22 o 
  -3   6   0     8960.27     8266.59    266.41 o 
  -2   6   0     1422.46     1412.56     61.39 o 
  -1   6   0       24.77       10.18      8.23 o 
   0   6   0    12197.13    12441.40    353.31 o 
   1   6   0      361.53      268.51     31.25 o 
   2   6   0     4236.62     4095.59    239.36 o 
   3   6   0       96.24       98.08     17.32 o 
   4   6   0      168.21      188.35     22.78 o 
   5   6   0     6903.19     7197.88    317.27 o 
   6   6   0     2366.31     2494.16    120.69 o 
   7   6   0        0.65       27.34     33.09 o 
  -8   7   0      649.21      705.00     40.67 o 
  -7   7   0        3.14        6.40     16.63 o 
  -6   7   0     6586.53     6668.98    297.13 o 
  -5   7   0       73.34       71.26     18.68 o 
  -4   7   0      657.77      637.14     24.79 o 
  -3   7   0    10194.50     9978.19    438.61 o 
  -2   7   0       37.89       74.26     17.15 o 
  -1   7   0       54.13       29.76     10.21 o 
   0   7   0        8.46       36.17     12.96 o 
   1   7   0       10.56       10.20      7.77 o 
   2   7   0     2937.03     2984.16    189.84 o 
   3   7   0     1877.46     1980.68     94.86 o 
   4   7   0     1411.33     1459.53     75.52 o 
   5   7   0       29.49       30.46     22.92 o 
   6   7   0      320.27      416.34     66.76 o 
   7   7   0      184.61      239.27     37.52 o 
  -8   8   0     1610.15     1772.73     78.00 o 
  -7   8   0      418.29      450.32     32.99 o 
  -6   8   0        2.95       45.77     21.79 o 
  -5   8   0      763.30      651.68     45.54 o 
  -4   8   0     1396.22     1260.00     68.60 o 
  -3   8   0    16506.54    16262.78    427.07 o 
  -2   8   0       37.48       42.73     11.99 o 
  -1   8   0     2289.02     2344.67    125.68 o 
   0   8   0    17605.62    19572.11    577.93 o 
   1   8   0      142.79      195.60     12.75 o 
   2   8   0      420.42      320.08     26.09 o 
   3   8   0     2175.07     1044.74     87.63 o 
   4   8   0      321.63      333.96     32.87 o 
   5   8   0     6129.91     6851.81    303.82 o 
   6   8   0      148.38      197.23     37.01 o 
  -7   9   0      184.11      187.20     25.60 o 
  -6   9   0     2475.69     2050.04    105.15 o 
  -5   9   0       45.36       43.35     22.25 o 
  -4   9   0       16.72       -1.73     18.79 o 
  -3   9   0     1574.22     1592.58     66.11 o 
  -2   9   0      859.74      515.16     40.12 o 
  -1   9   0      293.32      305.50     21.20 o 
   0   9   0     1468.54     1644.64     55.80 o 
   1   9   0      411.62      458.21     21.60 o 
   2   9   0     1293.98     1346.97     69.91 o 
   3   9   0     2228.49     1895.96     98.41 o 
   4   9   0       11.29      -28.15     18.77 o 
   5   9   0      178.41      200.09     46.87 o 
   6   9   0       34.97       40.27     32.71 o 
  -7  10   0       39.02       -9.11     26.52 o 
  -6  10   0      468.60      340.14     37.24 o 
  -5  10   0      596.57      529.11     45.31 o 
  -4  10   0     1242.69     1233.83     69.99 o 
  -3  10   0     4246.57     4580.31    209.16 o 
  -2  10   0      744.77      449.67     40.24 o 
  -1  10   0     1400.36     1568.88     60.42 o 
   0  10   0     8270.79     9267.93    276.71 o 
   1  10   0      661.55      721.54     27.97 o 
   2  10   0        1.40       13.08     16.58 o 
   3  10   0      549.27      475.92     61.81 o 
   4  10   0       94.86       66.40     26.77 o 
   5  10   0     2192.68     2268.66    108.46 o 
  -6  11   0     3392.84     3105.04    152.66 o 
  -5  11   0      910.88      813.21     56.50 o 
  -4  11   0      777.22      759.48     53.04 o 
  -3  11   0     1699.13     1689.04     87.86 o 
  -2  11   0       17.93       16.26     19.83 o 
  -1  11   0     4040.29     4364.62    133.56 o 
   0  11   0     2812.31     3108.77     99.32 o 
   1  11   0      292.50      299.11     19.94 o 
   2  11   0     3574.42     3860.29    136.14 o 
   3  11   0     3629.69     3712.51    293.52 o 
   4  11   0       35.93       47.84     22.19 o 
  -5  12   0      106.70      118.07     29.06 o 
  -4  12   0       18.13       13.37     23.98 o 
  -3  12   0      922.39      996.54     60.88 o 
  -2  12   0      741.70      744.73     50.73 o 
  -1  12   0      124.12      118.33     18.43 o 
   0  12   0     1202.01     1283.40     53.78 o 
   1  12   0     1022.54     1049.93     74.02 o 
   2  12   0      189.98      224.84     38.63 o 
   3  12   0       26.25       41.05     35.05 o 
  -4  13   0        5.98      -20.87     23.75 o 
  -3  13   0     1827.13     2008.30    103.66 o 
  -2  13   0      358.81      429.26     37.93 o 
  -1  13   0     1335.86     1430.30     77.71 o 
   0  13   0      208.38      251.68     23.21 o 
   1  13   0      457.60      541.68     55.92 o 
   2  13   0     3154.54     3617.78    200.97 o 
  -2  14   0        5.15       -8.19     24.10 o 
  -1  14   0        2.83       -3.57     23.52 o 
  -1 -14   1       85.59      107.81     36.43 o 
   0 -14   1      910.37     1070.33     65.84 o 
   1 -14   1        7.59       -6.11     23.52 o 
   2 -14   1       12.00       32.40     25.14 o 
  -2 -13   1        5.58      -27.44     31.94 o 
  -1 -13   1      105.89      115.53     33.09 o 
   0 -13   1     6872.18     7698.65    260.63 o 
   1 -13   1      511.15      615.13     47.16 o 
   2 -13   1        1.03        1.27     22.83 o 
   3 -13   1     3024.42     3271.42    156.23 o 
   4 -13   1      188.93      219.42     33.09 o 
  -4 -12   1      487.26      581.23     64.68 o 
  -3 -12   1     1210.40     1407.82     95.58 o 
  -2 -12   1      121.04      112.53     32.51 o 
  -1 -12   1       11.81        5.81     15.82 o 
   0 -12   1        1.62       14.98     16.04 o 
   1 -12   1      730.57      716.46     36.89 o 
   2 -12   1      114.28      128.56     25.37 o 
   3 -12   1     1967.09     2087.17    105.50 o 
   4 -12   1      521.04      540.18     45.66 o 
   5 -12   1        0.84      -21.56     26.52 o 
  -5 -11   1     1754.47     1804.30     93.75 o 
  -4 -11   1       62.83       56.33     21.70 o 
  -3 -11   1      691.65      702.17     40.30 o 
  -2 -11   1      661.35      712.57     38.61 o 
  -1 -11   1      935.95     1094.32     56.39 o 
   0 -11   1     7300.35     7966.88    240.49 o 
   1 -11   1       60.71       39.76     15.62 o 
   2 -11   1      847.72      512.86     46.93 o 
   3 -11   1     6240.31     6433.89    288.94 o 
   4 -11   1      257.76      245.82     31.13 o 
   5 -11   1      738.26      760.98     56.50 o 
   6 -11   1      145.04      137.21     32.05 o 
  -5 -10   1      378.48      395.76     37.49 o 
  -4 -10   1      705.39      679.03     41.76 o 
  -3 -10   1     4089.66     4009.78    170.66 o 
  -2 -10   1     1532.50     1692.45     51.16 o 
  -1 -10   1     1124.72     1309.48     41.52 o 
   0 -10   1       39.78       76.35     20.50 o 
   1 -10   1       84.58       78.04     14.95 o 
   2 -10   1     3468.03     2034.36    114.95 o 
   3 -10   1     5084.45     5213.95    140.42 o 
   4 -10   1      213.66      219.76     29.52 o 
   5 -10   1     1010.49     1082.33     67.80 o 
   6 -10   1     4255.95     3580.43    170.88 o 
   7 -10   1        1.25      -38.91     25.94 o 
  -6  -9   1     1349.71     1456.53     83.06 o 
  -5  -9   1      683.13      634.12     51.49 o 
  -4  -9   1      497.03      517.50     33.89 o 
  -3  -9   1       60.79       66.13     17.56 o 
  -2  -9   1        5.30        5.46      9.90 o 
  -1  -9   1      134.06      172.29     17.36 o 
   0  -9   1     4898.80     5285.70    161.47 o 
   1  -9   1      435.41      426.97     71.14 o 
   2  -9   1        2.94        7.56      8.40 o 
   3  -9   1     1185.61     1227.40     38.23 o 
   4  -9   1     1753.63     1770.67     91.89 o 
   5  -9   1     1881.17     1693.76     90.28 o 
   6  -9   1      253.15      206.96     30.21 o 
   7  -9   1      460.28      419.69     31.92 o 
  -7  -8   1        4.71       57.29     31.72 o 
  -6  -8   1     3622.96     4196.05    194.40 o 
  -5  -8   1      774.08      920.65     58.48 o 
  -4  -8   1       59.02       52.26     19.81 o 
  -3  -8   1    13087.95    12834.22    423.78 o 
  -2  -8   1     2413.95     1813.98     87.70 o 
  -1  -8   1     1459.13     1546.68     57.60 o 
   0  -8   1      491.40      561.59     28.03 o 
   1  -8   1      781.23      478.84     40.59 o 
   2  -8   1     7615.75     7699.40    253.28 o 
   3  -8   1     6293.84     6554.63    174.47 o 
   4  -8   1      407.12      414.54     18.50 o 
   5  -8   1     4858.00     4198.55    193.70 o 
   6  -8   1     4263.30     4017.78    320.48 o 
   7  -8   1      156.72      184.61     22.99 o 
   8  -8   1      232.49      258.02     27.59 o 
  -7  -7   1       58.01      126.93     55.98 o 
  -6  -7   1      581.37      691.12     83.88 o 
  -5  -7   1      170.16      205.46     27.58 o 
  -4  -7   1       46.47       61.74     18.93 o 
  -3  -7   1     2644.65     2531.44    102.10 o 
  -2  -7   1     1189.13     1089.81     43.49 o 
  -1  -7   1      304.92      225.18     32.91 o 
   0  -7   1    13326.27    14039.54    568.82 o 
   1  -7   1       51.81       39.60      7.28 o 
   2  -7   1     1337.98     1323.41     38.97 o 
   3  -7   1     1170.30     1228.05     36.63 o 
   4  -7   1      208.58      199.56     12.07 o 
   5  -7   1     7744.53     7650.85    203.35 o 
   6  -7   1     1348.15     1347.50     57.08 o 
   7  -7   1      225.88      252.15     22.99 o 
   8  -7   1     3154.18     3267.12    122.08 o 
  -8  -6   1     1172.85     1300.13    100.31 o 
  -7  -6   1       15.50       25.48     31.71 o 
  -6  -6   1     3763.26     4072.29    186.02 o 
  -5  -6   1       11.14       23.49     19.30 o 
  -4  -6   1      788.41      847.37     47.88 o 
  -3  -6   1    13075.66    12458.80    709.10 o 
  -2  -6   1       82.30      103.00     11.90 o 
  -1  -6   1      114.35      101.79     11.04 o 
   0  -6   1     3353.85     3258.77    127.96 o 
   1  -6   1      714.79      783.45     24.80 o 
   2  -6   1     1882.95     1816.02     50.82 o 
   3  -6   1     3515.72     3472.96    131.73 o 
   4  -6   1      887.01      848.65     26.84 o 
   5  -6   1      794.50      769.72     35.40 o 
   6  -6   1      411.56      422.71     27.31 o 
   7  -6   1      349.89      385.49     27.15 o 
   8  -6   1      737.79      714.06     66.41 o 
  -8  -5   1     1201.95     1307.16     99.04 o 
  -7  -5   1     1045.69     1084.40     82.90 o 
  -6  -5   1      132.06      130.39     24.63 o 
  -5  -5   1     1355.99     1450.96     73.06 o 
  -4  -5   1     1341.15     1392.62     68.18 o 
  -3  -5   1    13702.87    12679.33   1810.51 o 
  -2  -5   1     3264.81     3457.72    151.91 o 
  -1  -5   1     4683.69     4812.95    160.64 o 
   0  -5   1    39810.64    35412.79   1339.01 o 
   1  -5   1      890.69      925.18     37.65 o 
   2  -5   1     2694.32     2715.99     73.49 o 
   3  -5   1    10847.91    10546.11    331.18 o 
   4  -5   1      962.77     1009.95     31.64 o 
   5  -5   1    13002.66    12676.62    444.26 o 
   6  -5   1      890.07      895.85     29.81 o 
   7  -5   1      769.37      735.71     36.08 o 
   8  -5   1     6828.86     6617.90    388.56 o 
  -8  -4   1      533.28      556.79     61.11 o 
  -7  -4   1      346.34      370.00     43.58 o 
  -6  -4   1     4000.62     4111.41    185.21 o 
  -5  -4   1        7.46       22.35     15.83 o 
  -4  -4   1        3.65       16.89      5.20 o 
  -3  -4   1     9575.35     9679.49    416.91 o 
  -2  -4   1     1028.32      982.71     78.00 o 
  -1  -4   1       51.46       63.05      7.39 o 
   0  -4   1      500.19      505.91     30.92 o 
   1  -4   1     3624.99     3848.42    127.82 o 
   2  -4   1     4540.56     4294.40    176.56 o 
   3  -4   1     5775.54     5716.93    150.82 o 
   4  -4   1        0.12       -0.80      4.61 o 
   5  -4   1        2.58        8.86      9.41 o 
   6  -4   1      275.09      262.04     19.08 o 
   7  -4   1       47.87       33.12     12.89 o 
   8  -4   1     2410.29     2269.46    145.86 o 
   9  -4   1       78.91       82.09     36.43 o 
  -8  -3   1     2016.77     2197.17    143.55 o 
  -7  -3   1       63.86       32.75     28.13 o 
  -6  -3   1     2761.87     2708.99    165.34 o 
  -5  -3   1     2093.98     2142.38    103.19 o 
  -4  -3   1     3096.40     3018.85     85.57 o 
  -3  -3   1     7035.17     6653.04    287.03 o 
  -2  -3   1     1141.71     1063.88     64.80 o 
  -1  -3   1     8362.60     8117.48    267.76 o 
   0  -3   1    52292.15    55328.54   1808.94 o 
   1  -3   1     3358.77     3141.21    295.34 o 
   2  -3   1     1822.63     1803.71     70.18 o 
   3  -3   1     7355.95     7572.33    257.29 o 
   4  -3   1       70.35       76.29      9.43 o 
   5  -3   1     7235.08     6987.68    242.91 o 
   6  -3   1      201.41      196.90     14.82 o 
   7  -3   1      265.31      245.01     34.36 o 
   8  -3   1     3099.99     2956.31    183.10 o 
   9  -3   1       18.76        1.38     31.71 o 
  -9  -2   1       76.73       59.50     37.01 o 
  -8  -2   1       10.32      -13.95     28.59 o 
  -7  -2   1      646.62      588.72     54.19 o 
  -6  -2   1     8738.23     9256.44    531.88 o 
  -5  -2   1     1408.56     1362.84     59.52 o 
  -4  -2   1     1510.11     1397.94     34.03 o 
  -3  -2   1    10188.17     9810.40    227.23 o 
  -2  -2   1      297.03      295.92     18.62 o 
  -1  -2   1     9167.83     8704.78    370.85 o 
   0  -2   1     1639.18     1800.67     60.51 o 
   2  -2   1    18539.06    18728.68    531.03 o 
   3  -2   1    16632.74    17488.72    594.25 o 
   4  -2   1      293.33      288.34     15.76 o 
   5  -2   1      718.55      716.03     30.22 o 
   6  -2   1     1071.05     1016.90     40.87 o 
   7  -2   1      215.20      228.06     33.44 o 
   8  -2   1     3549.43     3338.18    204.54 o 
   9  -2   1       40.08       54.77     34.59 o 
  -9  -1   1     2943.31     2916.41    184.60 o 
  -8  -1   1        5.05       38.16     28.83 o 
  -7  -1   1       42.03       35.86     25.25 o 
  -6  -1   1     2843.98     2886.78    174.33 o 
  -5  -1   1      121.83      128.54      8.35 o 
  -4  -1   1     2167.13     2319.16     59.04 o 
  -3  -1   1     7678.32     7741.41    193.31 o 
  -2  -1   1      203.08      228.82      7.33 o 
  -1  -1   1     4524.19     4533.67    156.62 o 
   0  -1   1     4578.06     5008.56    164.05 o 
   1  -1   1      990.23     1078.03     45.15 o 
   2  -1   1     6040.16     6779.82    232.29 o 
   3  -1   1     1135.94     1192.53     43.87 o 
   4  -1   1     4420.05     4302.04    150.46 o 
   5  -1   1     8922.25     8938.22    310.33 o 
   6  -1   1      815.31      811.72     61.57 o 
   7  -1   1       10.93       18.10     23.87 o 
   8  -1   1     1489.83     1472.04    102.39 o 
   9  -1   1       12.73       -1.27     32.75 o 
  -9   0   1      673.94      661.83     64.57 o 
  -8   0   1       33.54       16.14     27.79 o 
  -7   0   1        7.43       -7.15     23.06 o 
  -6   0   1    26210.54    27350.55    668.30 o 
  -5   0   1     1500.91     1555.35     40.86 o 
  -4   0   1      763.63      788.04     22.04 o 
  -3   0   1    19038.13    19026.03    467.48 o 
  -2   0   1    22807.05    23298.13    641.49 o 
  -1   0   1    10893.08    11756.27    507.32 o 
   0   0   1      147.30       87.05      5.78 o 
   1   0   1      462.55      447.43     21.16 o 
   2   0   1   111239.40   113952.94   3439.89 o 
   3   0   1     8885.03     8806.51    269.28 o 
   4   0   1     3208.51     3210.93    100.08 o 
   5   0   1     2959.71     2981.98    105.15 o 
   6   0   1     6323.92     6293.79    365.27 o 
   7   0   1        3.92       23.29     24.90 o 
   8   0   1      358.83      398.71     47.04 o 
   9   0   1      352.39      367.58     49.23 o 
  -9   1   1     2952.86     2742.31    174.22 o 
  -8   1   1      148.71      131.56     33.09 o 
  -7   1   1        7.67       18.45     23.64 o 
  -6   1   1      724.57      722.84     23.20 o 
  -5   1   1      436.63      395.57     14.88 o 
  -4   1   1       92.89       92.88      6.04 o 
  -3   1   1     8032.87     7979.26    219.47 o 
  -2   1   1       16.60       14.55      3.29 o 
  -1   1   1     2352.41     2405.89     67.06 o 
   0   1   1     6634.84     6906.42    190.12 o 
   1   1   1       59.10       76.31      6.83 o 
   2   1   1     6300.33     5955.00    255.46 o 
   3   1   1       13.35       17.69      5.15 o 
   4   1   1     3370.32     3488.97    108.10 o 
   5   1   1    16883.25    17173.20    736.23 o 
   6   1   1      457.62      477.46     46.93 o 
   7   1   1       13.54        9.34     25.48 o 
   8   1   1      753.98      855.18     72.64 o 
  -9   2   1      314.37      306.24     45.89 o 
  -8   2   1      783.73      753.49     64.45 o 
  -7   2   1      377.95      362.74     16.91 o 
  -6   2   1    11693.71    11740.34    350.38 o 
  -5   2   1       91.72       91.60      8.38 o 
  -4   2   1     2435.04     2426.89     85.09 o 
  -3   2   1    21608.30    21610.41    615.53 o 
  -2   2   1     3874.11     4069.26    112.82 o 
  -1   2   1     5304.41     5165.19    119.51 o 
   0   2   1       65.08       68.81      9.42 o 
   1   2   1      171.90      167.35      8.11 o 
   2   2   1    11711.46    11105.85    475.55 o 
   3   2   1     1228.24     1184.06     55.91 o 
   4   2   1     1135.33     1144.69     56.45 o 
   5   2   1      952.23     1007.22     53.26 o 
   6   2   1      107.01      109.74     21.26 o 
   7   2   1       62.71       71.83     29.63 o 
   8   2   1     1839.28     1952.38    131.21 o 
  -9   3   1     2475.79     2439.30    157.50 o 
  -8   3   1      774.24      746.57     64.34 o 
  -7   3   1     1027.03      999.59     42.82 o 
  -6   3   1        7.38       26.95      8.46 o 
  -5   3   1      124.47      125.47     15.16 o 
  -4   3   1     4965.02     4977.65    139.10 o 
  -3   3   1    19230.56    19115.13    440.25 o 
  -2   3   1      493.12      501.95     17.84 o 
  -1   3   1     4626.19     4666.26    114.49 o 
   0   3   1    32938.80    31202.57   3868.16 o 
   1   3   1      130.13      131.55      8.50 o 
   2   3   1     8546.16     8384.39    255.56 o 
   3   3   1      523.37      462.47     28.18 o 
   4   3   1     1319.52     1247.02     61.47 o 
   5   3   1    16561.47    17310.20    741.70 o 
   6   3   1       46.23       50.65     20.59 o 
   7   3   1      268.26      289.52     40.47 o 
   8   3   1     3198.67     3644.53    225.41 o 
  -9   4   1       60.49       61.57     35.86 o 
  -8   4   1        5.94       20.41     29.06 o 
  -7   4   1       12.99       14.66     12.30 o 
  -6   4   1     6079.00     5699.73    200.93 o 
  -5   4   1     1422.69     1400.98     37.87 o 
  -4   4   1       54.54       65.07      5.52 o 
  -3   4   1     5246.55     5259.90    111.59 o 
  -2   4   1     3494.93     3652.08     78.01 o 
  -1   4   1     2696.09     2535.33    136.21 o 
   0   4   1     4131.73     3994.42    140.01 o 
   1   4   1     2635.53     2554.24     90.47 o 
   2   4   1     7791.59     7598.06    316.99 o 
   3   4   1      721.91      696.30     38.60 o 
   4   4   1       52.24       75.66     16.45 o 
   5   4   1      286.10      282.25     26.89 o 
   6   4   1       14.13        1.61     20.52 o 
   7   4   1      466.74      494.17     44.13 o 
   8   4   1     3174.45     3636.00    226.68 o 
  -9   5   1     3983.85     4035.86    247.78 o 
  -8   5   1     1288.08     1306.07     55.55 o 
  -7   5   1     1123.86     1068.55     46.73 o 
  -6   5   1      876.81      923.21     50.85 o 
  -5   5   1      689.61      693.23     31.13 o 
  -4   5   1     9754.04     9847.27    208.93 o 
  -3   5   1    15387.51    15525.97    326.46 o 
  -2   5   1     4627.40     4743.68    126.11 o 
  -1   5   1    13953.79    12596.76    496.77 o 
   0   5   1    16778.09    16177.36    485.51 o 
   1   5   1      110.15       82.97     20.73 o 
   2   5   1       12.62        2.24     11.96 o 
   3   5   1     3131.01     3021.65     95.81 o 
   4   5   1      376.65      374.48     31.74 o 
   5   5   1     8539.85     9165.95    409.89 o 
   6   5   1      951.31      999.05     59.98 o 
   7   5   1      624.88      691.55     52.68 o 
   8   5   1      951.57     1065.72     90.40 o 
  -8   6   1      188.62      191.36     21.36 o 
  -7   6   1      183.47      215.26     20.71 o 
  -6   6   1     6049.70     5977.06    265.54 o 
  -5   6   1       10.55       22.83     14.76 o 
  -4   6   1     1245.40     1213.18     34.87 o 
  -3   6   1     1877.30     2240.96    117.78 o 
  -2   6   1      629.40      638.04     39.66 o 
  -1   6   1    13541.84    12193.80    768.94 o 
   0   6   1     5785.02     5855.05    180.24 o 
   1   6   1      263.65      267.19     30.04 o 
   2   6   1     9434.07     8967.53    546.75 o 
   3   6   1     1876.81     1732.97     84.34 o 
   4   6   1      686.99      710.14     45.96 o 
   5   6   1       31.37       62.31     23.18 o 
   6   6   1      199.74      264.12     32.97 o 
   7   6   1      923.54     1105.20     70.45 o 
  -8   7   1       16.60       22.58     18.40 o 
  -7   7   1       43.72       77.25     22.25 o 
  -6   7   1      703.86      759.83     48.89 o 
  -5   7   1       86.11      100.31     19.37 o 
  -4   7   1     2566.16     2187.25    104.35 o 
  -3   7   1     2050.82     2066.35     61.76 o 
  -2   7   1     1391.95     1168.83     71.43 o 
  -1   7   1     3060.50     3016.24    122.10 o 
   0   7   1     2573.40     2558.03     77.43 o 
   1   7   1     2948.84     2621.25    161.63 o 
   2   7   1      894.71      876.85    112.75 o 
   3   7   1       43.91       28.73     19.07 o 
   4   7   1       10.91        6.20     21.03 o 
   5   7   1     3486.13     3880.41    179.63 o 
   6   7   1      256.75      343.10     38.80 o 
   7   7   1       41.85       81.59     33.58 o 
  -8   8   1       70.02       95.80     22.79 o 
  -7   8   1      219.68      258.85     31.48 o 
  -6   8   1     8618.29     8474.36    375.88 o 
  -5   8   1      240.49      227.95     26.40 o 
  -4   8   1      311.70      286.64     27.56 o 
  -3   8   1     3903.88     3746.40    226.74 o 
  -2   8   1      350.96      201.89     21.45 o 
  -1   8   1    15209.80    16304.64    540.09 o 
   0   8   1      624.49      634.95     28.06 o 
   1   8   1     1149.24     1207.83     41.24 o 
   2   8   1    11891.75     9874.45    657.33 o 
   3   8   1     1219.28     1095.04    207.66 o 
   4   8   1       57.54       60.28     25.55 o 
   5   8   1      253.32      331.23     54.25 o 
   6   8   1      320.40      412.71     43.79 o 
  -7   9   1       16.03       18.68     24.79 o 
  -6   9   1        3.73       11.18     22.37 o 
  -5   9   1      524.51      471.58     40.82 o 
  -4   9   1      863.47      713.48     47.97 o 
  -3   9   1     2875.11     2817.60    133.17 o 
  -2   9   1       49.34       33.84     43.76 o 
  -1   9   1        5.46       10.56     12.31 o 
   0   9   1      309.88      344.45     22.85 o 
   1   9   1      115.24      119.34     17.42 o 
   2   9   1     4751.79     4389.24    278.28 o 
   3   9   1       84.85       64.51     24.86 o 
   4   9   1       53.39        1.85     27.03 o 
   5   9   1     4110.38     4048.84    512.91 o 
   6   9   1       43.74       63.85     43.12 o 
  -7  10   1      718.21      650.64     55.34 o 
  -6  10   1     6312.71     5044.28    232.79 o 
  -5  10   1      372.03      300.13     33.09 o 
  -4  10   1      177.47      145.51     25.02 o 
  -3  10   1     1928.68     2123.60    105.27 o 
  -2  10   1       36.98       35.28     19.26 o 
  -1  10   1     3807.60     4091.48    145.97 o 
   0  10   1      160.85      183.92     15.87 o 
   1  10   1      423.65      490.86     23.44 o 
   2  10   1     4905.57     4847.34    193.65 o 
   3  10   1       13.31       14.57     25.99 o 
   4  10   1      226.96      230.40     27.96 o 
   5  10   1        5.08       21.78     25.68 o 
  -6  11   1      495.17      372.42     40.70 o 
  -5  11   1       15.17        4.61     23.75 o 
  -4  11   1     2729.79     2522.66    123.26 o 
  -3  11   1     5317.83     5495.11    248.70 o 
  -2  11   1      344.66      344.52     32.05 o 
  -1  11   1      710.61      720.13     32.96 o 
   0  11   1     1231.70     1351.79     49.21 o 
   1  11   1      583.38      719.26     38.27 o 
   2  11   1     4211.74     4519.05    157.40 o 
   3  11   1      401.11      402.05     37.47 o 
   4  11   1      853.09      909.01     80.48 o 
  -5  12   1      679.78      711.52     54.77 o 
  -4  12   1       17.77       23.18     23.52 o 
  -3  12   1      204.89      225.76     29.52 o 
  -2  12   1      612.84      729.39     49.58 o 
  -1  12   1     1372.52     1511.58     66.52 o 
   0  12   1       14.14        7.07     17.52 o 
   1  12   1        2.98       18.37     22.78 o 
   2  12   1      808.91      951.76     48.10 o 
   3  12   1       59.31       61.05     36.16 o 
  -4  13   1     3928.12     4072.53    191.05 o 
  -3  13   1     1383.22     1505.71     81.86 o 
  -2  13   1      202.02      194.05     28.59 o 
  -1  13   1      808.80      860.95     54.65 o 
   1  13   1       47.17       36.09     31.71 o 
   2  13   1      771.18      880.67     74.83 o 
  -1  14   1     2592.87     2675.66    129.14 o 
  -1 -14   2      345.23      262.54     41.05 o 
   0 -14   2      940.43      950.72     46.64 o 
   1 -14   2      216.03      227.72     31.48 o 
   2 -14   2       30.13       29.98     25.37 o 
   3 -14   2      185.82      139.74     30.55 o 
  -3 -13   2     3128.99     3473.08    196.13 o 
  -2 -13   2      354.18      387.06     45.54 o 
  -1 -13   2      898.49     1014.17     46.97 o 
   0 -13   2       72.49      102.73     20.06 o 
   1 -13   2       38.78       21.53     17.94 o 
   2 -13   2     4818.18     5090.06    232.22 o 
   3 -13   2     1236.83     1343.60     77.02 o 
   4 -13   2        3.77       -1.15     25.25 o 
  -4 -12   2        6.24       19.49     36.43 o 
  -3 -12   2      368.82      355.01     43.81 o 
  -2 -12   2      808.24      866.25     68.03 o 
  -1 -12   2       22.22       24.78     16.44 o 
   0 -12   2     2557.62     2673.24     97.59 o 
   1 -12   2       25.15        6.78     21.39 o 
   2 -12   2      759.55      709.35    105.44 o 
   3 -12   2       10.57      -10.38     21.91 o 
   4 -12   2      198.69      208.92     31.82 o 
   5 -12   2     3657.36     3937.40    187.36 o 
  -5 -11   2      116.97      110.00     38.97 o 
  -4 -11   2      313.93      313.27     43.93 o 
  -3 -11   2     5829.44     6196.02    328.49 o 
  -2 -11   2       12.39       10.71     15.10 o 
  -1 -11   2      731.67      716.83     36.37 o 
   0 -11   2      917.44      936.59     42.62 o 
   1 -11   2       48.41       51.18     30.96 o 
   2 -11   2     4279.65     2635.77    147.47 o 
   3 -11   2      494.49      509.33     27.71 o 
   4 -11   2      619.77      728.12     52.92 o 
   5 -11   2     2331.47     2433.19    123.37 o 
   6 -11   2       48.61       61.57     31.94 o 
  -6 -10   2      300.31      340.05     32.65 o 
  -5 -10   2       57.49       55.88     22.56 o 
  -4 -10   2     1016.63     1072.78     49.73 o 
  -3 -10   2     2811.93     2551.32    193.84 o 
  -2 -10   2      854.20      880.57     40.63 o 
  -1 -10   2     1581.21     1807.35     67.51 o 
   0 -10   2     8623.94     9234.46    361.03 o 
   1 -10   2      357.35      335.08     67.68 o 
   2 -10   2      891.77      846.65     82.89 o 
   3 -10   2      813.02      912.05     32.13 o 
   4 -10   2      314.97      344.63     34.47 o 
   5 -10   2     6150.96     6187.72    281.22 o 
   6 -10   2      115.62       99.04     30.90 o 
   7 -10   2       80.49       26.29     29.17 o 
  -6  -9   2     1161.73     1239.22    104.35 o 
  -5  -9   2       87.81      103.22     21.82 o 
  -4  -9   2      101.88       97.53     19.18 o 
  -3  -9   2     3783.82     3605.53    125.39 o 
  -2  -9   2     1822.20     1284.63    187.65 o 
  -1  -9   2      571.95      675.17     32.44 o 
   0  -9   2       74.16       81.65     22.77 o 
   1  -9   2     1921.93     1078.54    165.57 o 
   2  -9   2     2815.45     2716.81     89.11 o 
   3  -9   2      525.43      563.00     22.87 o 
   4  -9   2       66.58       77.39     10.86 o 
   5  -9   2      213.54      167.19     29.52 o 
   6  -9   2       89.07       78.16     35.17 o 
   7  -9   2      228.61      184.83     31.82 o 
  -7  -8   2      197.86      231.83     68.08 o 
  -6  -8   2     1040.01     1120.61     70.99 o 
  -5  -8   2      152.83      178.23     24.32 o 
  -4  -8   2     3719.13     3914.51    169.30 o 
  -3  -8   2     2989.30     3051.58    107.10 o 
  -2  -8   2        3.72       10.84     11.82 o 
  -1  -8   2     7056.94     7317.60    398.18 o 
   0  -8   2    12298.01    13151.90   1058.17 o 
   1  -8   2       79.76       38.77     15.22 o 
   2  -8   2       28.17       56.40      8.53 o 
   3  -8   2     2410.24     2577.63     72.10 o 
   4  -8   2      530.13      566.27     22.17 o 
   5  -8   2     6740.41     6476.97    283.49 o 
   6  -8   2      327.77      319.22     26.19 o 
   7  -8   2      417.43      472.74     34.57 o 
   8  -8   2     3062.56     3199.96    138.07 o 
  -7  -7   2       96.06      122.22     36.32 o 
  -6  -7   2     3393.45     3816.26    175.67 o 
  -5  -7   2      269.58      268.80     22.23 o 
  -4  -7   2      211.11      208.93     18.98 o 
  -3  -7   2     3153.06     3384.54    117.29 o 
  -2  -7   2      544.55      545.53     26.91 o 
  -1  -7   2     7487.53     6780.21    491.78 o 
   0  -7   2     2133.50     2056.50    293.27 o 
   1  -7   2     2063.49     2026.29    110.80 o 
   2  -7   2    12727.16    13132.95    345.27 o 
   3  -7   2     3118.35     3135.48     85.79 o 
   4  -7   2     1082.77     1026.33     32.51 o 
   5  -7   2      481.76      492.34     18.70 o 
   6  -7   2      229.96      279.15     23.01 o 
   7  -7   2     1294.94     1382.60     75.87 o 
   8  -7   2     2781.93     2709.68    172.84 o 
  -8  -6   2      103.19      145.97     40.01 o 
  -7  -6   2        5.59        2.31     29.86 o 
  -6  -6   2     2686.27     2823.11    143.95 o 
  -5  -6   2        5.07        8.79     17.64 o 
  -4  -6   2     1812.33     1902.69    118.07 o 
  -3  -6   2     1263.93     1298.27     49.74 o 
  -2  -6   2      633.82      678.64     29.18 o 
  -1  -6   2     5400.97     5200.17    211.98 o 
   0  -6   2     2121.10     1916.99     78.89 o 
   2  -6   2        8.44       15.73      6.42 o 
   3  -6   2       55.18       41.86      6.65 o 
   4  -6   2      796.54      760.19     30.54 o 
   5  -6   2     7363.49     7317.59    176.58 o 
   6  -6   2      124.96      127.55     11.66 o 
   7  -6   2       59.51       69.24     16.52 o 
   8  -6   2      777.19      738.50     67.68 o 
  -8  -5   2      432.14      418.77     51.08 o 
  -7  -5   2      190.96      212.27     37.01 o 
  -6  -5   2     9466.69     9610.18    552.75 o 
  -5  -5   2     1570.07     1589.46     77.68 o 
  -4  -5   2      435.59      470.00     35.74 o 
  -3  -5   2    11188.60    11132.19    479.19 o 
  -2  -5   2      745.87      775.85     31.04 o 
  -1  -5   2    20780.33    20484.30    673.11 o 
   0  -5   2     1476.73     1514.28     47.55 o 
   1  -5   2      874.17      769.17     37.13 o 
   2  -5   2    38681.18    38573.95   1258.32 o 
   3  -5   2     3431.40     3349.73    114.65 o 
   4  -5   2      123.16      131.61      8.06 o 
   5  -5   2     3782.62     3869.39    132.57 o 
   6  -5   2     1242.33     1187.72     50.60 o 
   7  -5   2     1455.41     1365.41     42.94 o 
   8  -5   2     1585.95     1548.14    107.81 o 
  -8  -4   2       44.14       80.25     33.90 o 
  -7  -4   2        1.95       37.36     27.33 o 
  -6  -4   2      675.23      718.55     59.03 o 
  -5  -4   2     1107.63     1108.86     57.35 o 
  -4  -4   2     2365.02     2385.79    108.09 o 
  -3  -4   2     3707.18     2597.26    176.06 o 
  -2  -4   2      723.91      727.20     28.87 o 
  -1  -4   2     2400.92     2304.96    106.97 o 
   0  -4   2     2525.47     2643.32     94.89 o 
   1  -4   2     1843.25     1968.07     66.71 o 
   2  -4   2     3719.70     3626.32    187.13 o 
   3  -4   2      459.15      422.92     14.05 o 
   4  -4   2       66.86       68.16      8.24 o 
   5  -4   2    12067.88    12473.08    426.45 o 
   6  -4   2      119.90      125.28     13.65 o 
   7  -4   2      482.12      456.36     47.97 o 
   8  -4   2     1175.82     1103.66     83.48 o 
  -9  -3   2      227.48      284.79     47.27 o 
  -8  -3   2       80.70       90.63     33.32 o 
  -7  -3   2     1186.18     1189.67     84.75 o 
  -6  -3   2    11530.91    11410.72    652.83 o 
  -5  -3   2        6.95        9.28     10.55 o 
  -4  -3   2     1416.23     1344.86     40.02 o 
  -3  -3   2    11639.24    11290.34    640.49 o 
  -2  -3   2       26.24       24.94      6.17 o 
  -1  -3   2    13000.74    12408.19    322.11 o 
   0  -3   2     2774.07     3037.91    101.26 o 
   1  -3   2     1572.44     1622.89     54.61 o 
   2  -3   2    31109.80    31528.63   1188.49 o 
   3  -3   2       23.45       30.18      5.87 o 
   4  -3   2     1504.07     1549.10     57.43 o 
   5  -3   2     1572.59     1540.73     58.03 o 
   6  -3   2       97.28       92.20     11.75 o 
   7  -3   2      423.70      409.55     45.77 o 
   8  -3   2      624.17      553.21     56.61 o 
  -9  -2   2     2218.35     2300.13    151.50 o 
  -8  -2   2        6.79       -6.46     28.59 o 
  -7  -2   2      694.05      641.53     57.19 o 
  -6  -2   2       29.65       79.33     23.98 o 
  -5  -2   2     1535.66     1407.19     37.40 o 
  -4  -2   2     9903.63     9544.62    237.97 o 
  -3  -2   2    14655.83    14185.94    348.88 o 
  -2  -2   2     4758.88     4534.95    233.94 o 
  -1  -2   2     5299.44     5378.20    140.91 o 
   0  -2   2    10565.23    11194.87    365.34 o 
   1  -2   2     1668.20     1667.19     48.43 o 
   2  -2   2     9943.75    10097.25    381.79 o 
   3  -2   2      209.26      215.46     13.82 o 
   4  -2   2     2308.46     2363.63     83.86 o 
   5  -2   2    20930.66    19943.70    687.78 o 
   6  -2   2        2.86       -3.34     20.18 o 
   7  -2   2       11.63        9.34     23.98 o 
   8  -2   2     2055.63     2077.48    135.25 o 
  -9  -1   2       98.32      112.88     37.47 o 
  -8  -1   2      125.05      165.92     34.47 o 
  -7  -1   2      992.72      983.17     73.45 o 
  -6  -1   2     3476.99     3428.48     86.79 o 
  -5  -1   2      686.22      652.09     19.69 o 
  -4  -1   2      150.73      145.63      6.62 o 
  -3  -1   2     3130.38     2964.12     74.63 o 
  -2  -1   2    19182.41    19712.80    674.39 o 
  -1  -1   2    15149.66    16713.47    437.04 o 
   0  -1   2     1658.18     1740.28     57.68 o 
   1  -1   2       31.33       32.86      4.29 o 
   2  -1   2    11538.63    11846.28    387.52 o 
   3  -1   2       35.11       50.78      5.88 o 
   4  -1   2     1644.63     1730.75     62.59 o 
   5  -1   2        3.51        4.22      8.71 o 
   6  -1   2     1006.84     1024.33     72.41 o 
   7  -1   2     1018.22     1018.10     75.29 o 
   8  -1   2     3067.09     2884.82    180.45 o 
  -9   0   2     3891.81     3950.66    241.32 o 
  -8   0   2      787.47      793.04     66.64 o 
  -7   0   2     1982.57     1901.31    121.99 o 
  -6   0   2      107.54      112.67      8.56 o 
  -5   0   2       11.08       14.68      5.25 o 
  -4   0   2    30865.73    31110.45    767.46 o 
  -3   0   2     9930.00     9974.81    275.13 o 
  -2   0   2       85.27       70.14      5.74 o 
  -1   0   2    17756.07    19707.76    712.93 o 
   0   0   2    42691.35    46977.27   1541.13 o 
   1   0   2      359.19      319.56     16.81 o 
   2   0   2     2890.53     2750.65    120.13 o 
   3   0   2     1657.41     1662.63     52.32 o 
   4   0   2    11256.36    11605.07    353.57 o 
   5   0   2    12119.05    11999.80    518.98 o 
   6   0   2     2596.16     2512.17    154.27 o 
   7   0   2      405.45      401.48     47.50 o 
   8   0   2     3301.46     3296.90    203.62 o 
  -9   1   2      377.99      336.79     46.81 o 
  -8   1   2      316.47      299.20     39.78 o 
  -7   1   2      586.13      580.71     21.66 o 
  -6   1   2     5460.64     5471.67    136.64 o 
  -5   1   2      276.76      278.62     12.28 o 
  -4   1   2     1208.66     1193.39     35.72 o 
  -3   1   2      473.33      440.07     41.05 o 
  -2   1   2     6669.80     6837.32    189.35 o 
  -1   1   2    24933.80    25118.88    690.14 o 
   0   1   2     2067.69     2055.08     57.12 o 
   1   1   2     1252.47     1234.02     29.26 o 
   2   1   2    14425.74    13286.57    568.86 o 
   3   1   2     1228.58     1226.31     57.71 o 
   4   1   2     2811.50     2769.96    124.18 o 
   5   1   2      169.23      171.76     20.52 o 
   6   1   2      395.08      408.31     34.36 o 
   7   1   2     4456.00     4610.18    274.65 o 
   8   1   2     2339.20     2502.83    160.96 o 
  -9   2   2     4464.25     4363.66    263.92 o 
  -8   2   2       28.62        4.04     27.44 o 
  -7   2   2      747.63      752.54     28.12 o 
  -6   2   2     1748.87     1753.90     47.45 o 
  -5   2   2       14.17       19.41      6.52 o 
  -4   2   2    12084.55    11695.94    321.18 o 
  -3   2   2     1747.76     1683.82     48.55 o 
  -2   2   2     7719.13     7812.21    215.71 o 
  -1   2   2    16698.67    17259.88    473.72 o 
   0   2   2      347.95      320.02     24.42 o 
   1   2   2      524.68      528.89     13.65 o 
   2   2   2     2588.22     2609.47    114.99 o 
   3   2   2      258.93      236.51     20.50 o 
   4   2   2      253.95      293.23     25.33 o 
   5   2   2     4942.41     5006.13    221.92 o 
   6   2   2     1161.14     1136.71     61.72 o 
   7   2   2        1.18       13.37     27.79 o 
   8   2   2      464.50      474.58     57.65 o 
  -9   3   2     1747.20     1654.22    116.11 o 
  -8   3   2      405.73      425.69     47.62 o 
  -7   3   2     1105.94     1105.71     34.14 o 
  -6   3   2     9556.60     9354.58    232.22 o 
  -5   3   2      419.35      403.01     17.48 o 
  -4   3   2     1534.44     1495.96     44.67 o 
  -3   3   2     3026.35     3063.34     72.39 o 
  -2   3   2      478.95      481.67     21.39 o 
  -1   3   2    38143.45    37626.58   1029.90 o 
   0   3   2     1226.88     1169.88     50.11 o 
   1   3   2      997.45      920.87     32.58 o 
   2   3   2    27435.21    26668.19   1142.90 o 
   3   3   2      234.30      252.38     22.56 o 
   4   3   2     1713.90     1730.20     82.15 o 
   5   3   2      107.86      105.22     19.91 o 
   6   3   2      431.60      436.48     37.37 o 
   7   3   2     3670.89     3949.58    182.02 o 
   8   3   2     1231.33     1382.57    104.81 o 
  -9   4   2     1996.85     1982.94    134.09 o 
  -8   4   2      711.20      720.45     36.90 o 
  -7   4   2      335.01      331.75     17.49 o 
  -6   4   2      107.29      131.02     11.97 o 
  -5   4   2     1422.67     1412.57     35.97 o 
  -4   4   2     6189.55     6107.57    142.71 o 
  -3   4   2      622.18      597.50     14.76 o 
  -2   4   2       68.79       71.83      5.05 o 
  -1   4   2     1425.26     1456.90     58.71 o 
   0   4   2       28.11       32.55      4.71 o 
   1   4   2       31.17       48.00     14.60 o 
   2   4   2    11329.04    11828.51    359.20 o 
   3   4   2      868.01      942.47     50.01 o 
   4   4   2      350.11      357.45     30.57 o 
   5   4   2     6300.10     6474.11    285.28 o 
   6   4   2       41.76       68.20     23.76 o 
   7   4   2      597.95      621.83     59.73 o 
   8   4   2      246.15      228.64     47.50 o 
  -9   5   2     1515.23     1510.09    110.80 o 
  -8   5   2        5.83        7.12     15.41 o 
  -7   5   2     3334.27     3233.69    118.40 o 
  -6   5   2     8655.08     8675.01    242.46 o 
  -5   5   2       14.39       28.07      9.57 o 
  -4   5   2       90.98      107.46      7.21 o 
  -3   5   2     5185.80     5223.20    110.95 o 
  -2   5   2     1516.56     1631.92     48.49 o 
  -1   5   2    23214.72    23121.81    672.70 o 
   0   5   2     2278.97     2380.74     85.94 o 
   1   5   2     3042.11     1996.22    125.10 o 
   2   5   2    14172.19    13923.53    512.21 o 
   3   5   2      377.23      321.80     29.26 o 
   4   5   2       64.84       73.12     19.30 o 
   5   5   2      291.84      333.68     31.83 o 
   6   5   2       19.70       19.42     24.51 o 
   7   5   2     1811.44     2112.99    109.04 o 
  -8   6   2      175.64      173.47     35.97 o 
  -7   6   2     2520.58     2522.43    119.45 o 
  -6   6   2      907.34      922.40     53.15 o 
  -5   6   2     1700.08     1643.79     52.45 o 
  -4   6   2    10589.09    10570.29    294.69 o 
  -3   6   2     4922.65     4657.31    115.30 o 
  -2   6   2     1566.17     1510.42     39.90 o 
  -1   6   2      842.48      874.96     69.47 o 
   0   6   2      934.07      884.16     62.61 o 
   1   6   2     4133.21     3738.13    137.36 o 
   2   6   2    12348.34    11234.03    555.31 o 
   3   6   2       58.31       61.12     18.91 o 
   4   6   2     2563.65     2503.64    118.77 o 
   5   6   2     6001.24     6540.80    291.73 o 
   6   6   2        8.79       36.22     43.06 o 
   7   6   2       79.81      109.33     34.21 o 
  -8   7   2      275.74      323.24     27.55 o 
  -7   7   2     2612.17     2635.77    126.25 o 
  -6   7   2     1552.88     1520.24     78.87 o 
  -5   7   2     1510.57     1429.73     73.56 o 
  -4   7   2       42.26       51.89     16.60 o 
  -3   7   2     1307.91     1225.32    125.50 o 
  -2   7   2      246.60      125.91     16.60 o 
  -1   7   2     7909.47     8090.00    825.72 o 
   0   7   2      742.69      738.18     37.64 o 
   1   7   2      171.90      146.80     12.96 o 
   2   7   2     2512.81     2024.32    148.08 o 
   3   7   2     1694.46     1526.43    210.71 o 
   4   7   2      237.93      219.32     29.53 o 
   5   7   2      160.80      183.61     31.70 o 
   6   7   2      108.78      101.75     32.61 o 
  -8   8   2        4.97       12.96     20.70 o 
  -7   8   2     2297.22     2411.28    118.99 o 
  -6   8   2      169.84      180.21     26.17 o 
  -5   8   2       19.76       19.14     18.45 o 
  -4   8   2    12943.23    11360.91    497.41 o 
  -3   8   2     1900.81     1528.42     76.91 o 
  -2   8   2       35.90        8.22     24.96 o 
  -1   8   2     1832.65     1872.33    149.08 o 
   0   8   2     1592.95     1747.33     51.47 o 
   1   8   2     2455.96     2599.11     86.16 o 
   2   8   2     3265.78     1594.26    108.73 o 
   3   8   2      873.79      647.84    119.91 o 
   4   8   2     3031.64     2803.48    308.37 o 
   5   8   2     2896.05     2956.65    204.25 o 
   6   8   2      340.32      383.67     44.95 o 
  -7   9   2      206.91      213.54     32.63 o 
  -6   9   2      391.86      372.65     36.09 o 
  -5   9   2      139.86       99.16     23.52 o 
  -4   9   2     1646.33     1382.22     74.37 o 
  -3   9   2      164.15      122.45     21.45 o 
  -2   9   2      106.66       86.24     19.14 o 
  -1   9   2    10726.29    11419.31    787.50 o 
   0   9   2      487.31      530.80     28.41 o 
   1   9   2      236.08      249.11     20.95 o 
   2   9   2     1707.53     1218.84     92.01 o 
   3   9   2       13.67       29.70     36.67 o 
   4   9   2     2713.30     2343.89    247.43 o 
   5   9   2      253.36      237.94     77.42 o 
  -7  10   2     1060.96      980.29     67.45 o 
  -6  10   2      334.11      270.03     34.59 o 
  -5  10   2      336.80      277.41     32.05 o 
  -4  10   2     7550.99     6773.45    303.36 o 
  -3  10   2       13.01        1.84     18.79 o 
  -2  10   2      846.78      822.67     50.16 o 
  -1  10   2      728.33      876.01     39.95 o 
   0  10   2       28.31       24.43     11.90 o 
   1  10   2      315.79      318.02     19.06 o 
   2  10   2      465.30      541.61     37.36 o 
   3  10   2      373.49      394.48     38.29 o 
   4  10   2      718.28      621.35    129.89 o 
   5  10   2      747.83      791.61     65.03 o 
  -6  11   2     1126.67      988.01     66.41 o 
  -5  11   2      361.90      282.49     34.24 o 
  -4  11   2     2349.32     2216.54    111.15 o 
  -3  11   2      163.85      156.12     26.29 o 
  -2  11   2      737.20      741.73     48.54 o 
   0  11   2      148.07      146.36     17.43 o 
   1  11   2      232.29      231.14     22.06 o 
   2  11   2     2577.31     2822.61    104.68 o 
   3  11   2      120.89      164.34     41.48 o 
   4  11   2     1764.79     1958.06    230.95 o 
  -5  12   2       15.17       -2.31     25.83 o 
  -4  12   2     1752.85     1798.69     95.47 o 
  -3  12   2      112.62      131.90     26.98 o 
  -2  12   2       19.03       14.87     21.56 o 
  -1  12   2        5.58       41.17     18.55 o 
   0  12   2      356.31      442.66     32.21 o 
   1  12   2      145.61      146.43     34.24 o 
   2  12   2     1074.34     1266.97     74.96 o 
   3  12   2        0.21       32.98     24.89 o 
  -4  13   2      426.26      479.77     42.89 o 
  -3  13   2      330.49      347.98     36.67 o 
  -2  13   2     1147.08     1200.05     69.76 o 
  -1  13   2     3302.48     3719.63    144.27 o 
   0  13   2      384.83      484.03     63.53 o 
   1  13   2      265.34      376.34     60.42 o 
  -1 -14   3      265.75      291.55     26.54 o 
   0 -14   3       42.54       56.44     22.20 o 
   1 -14   3      109.64      154.55     45.66 o 
   2 -14   3     1551.06     1551.37     85.44 o 
  -3 -13   3      868.42      949.96     77.60 o 
  -2 -13   3       89.88       97.31     34.71 o 
  -1 -13   3     3607.87     3850.44    136.10 o 
   0 -13   3     2023.44     2166.05     82.60 o 
   1 -13   3      121.26      133.88     41.80 o 
   2 -13   3       40.95       45.71     45.72 o 
   3 -13   3      444.57      489.34     44.04 o 
   4 -13   3      772.60      836.74     59.38 o 
  -4 -12   3       58.14       38.40     35.63 o 
  -3 -12   3       56.69       45.43     33.32 o 
  -2 -12   3      383.62      473.06     33.61 o 
  -1 -12   3     2409.16     2536.22     93.43 o 
   0 -12   3      854.04      890.13     44.10 o 
   1 -12   3      785.41      763.24     39.30 o 
   2 -12   3     4560.68     4119.96    495.04 o 
   3 -12   3      489.69      435.26     38.51 o 
   4 -12   3      929.89      999.77     63.53 o 
   5 -12   3        9.91        6.00     28.59 o 
  -5 -11   3        3.64        7.61     35.51 o 
  -4 -11   3     2427.07     2515.86    147.93 o 
  -3 -11   3      256.78      270.03     38.63 o 
  -2 -11   3      200.58      192.21     34.13 o 
  -1 -11   3     4767.22     5067.92    269.92 o 
   0 -11   3      738.18      711.71     38.16 o 
   1 -11   3       22.67       -9.40     29.52 o 
   2 -11   3       40.43       21.34     17.99 o 
   3 -11   3       56.57       68.76     13.71 o 
   4 -11   3      201.55      182.06     30.09 o 
   5 -11   3     2021.20     2192.09    114.26 o 
   6 -11   3      549.15      536.49     49.81 o 
  -6 -10   3     2731.77     2866.95    168.57 o 
  -5 -10   3      449.45      446.56     48.66 o 
  -4 -10   3        0.78       13.14     29.40 o 
  -3 -10   3      797.36      883.89     66.30 o 
  -2 -10   3      134.45      179.06     31.71 o 
  -1 -10   3     8069.73     8689.28    450.83 o 
   0 -10   3      649.84      593.91     51.89 o 
   1 -10   3       16.18      -16.91     18.45 o 
   2 -10   3    13428.62    13703.85    378.73 o 
   3 -10   3      487.59      528.41     23.60 o 
   4 -10   3      684.39      708.15     28.38 o 
   5 -10   3     1094.61     1143.44     71.72 o 
   6 -10   3      189.06      200.74     35.63 o 
   7 -10   3     2078.10     1551.02     90.51 o 
  -6  -9   3      186.14      224.47     26.57 o 
  -5  -9   3      193.91      221.83     31.12 o 
  -4  -9   3     1264.67     1288.21     53.83 o 
  -3  -9   3      213.52      232.40     20.23 o 
  -2  -9   3      126.94      109.09     15.11 o 
  -1  -9   3     3683.65     3826.21    242.18 o 
   0  -9   3      286.51      324.13     72.93 o 
   1  -9   3       11.61        3.05     26.29 o 
   2  -9   3     2234.66     2311.82     66.22 o 
   3  -9   3      502.54      527.21     22.42 o 
   4  -9   3        5.81       12.49     11.78 o 
   5  -9   3     4297.95     4435.03    142.24 o 
   6  -9   3       14.24      -34.47     24.90 o 
   7  -9   3       41.91       25.60     26.75 o 
  -7  -8   3     1460.92     1536.41     76.30 o 
  -6  -8   3     4714.16     4904.76    200.86 o 
  -5  -8   3        5.09        8.88     16.57 o 
  -4  -8   3      753.69      861.92     40.18 o 
  -3  -8   3     2731.69     2749.35     96.96 o 
  -2  -8   3      889.73      864.16     51.23 o 
  -1  -8   3     6513.65     6684.12    338.53 o 
   0  -8   3      547.25      425.67     50.73 o 
   1  -8   3      305.10      297.75     19.13 o 
   2  -8   3    16869.78    19009.48    966.68 o 
   3  -8   3      376.16      434.19     19.63 o 
   4  -8   3       97.69       98.81     10.68 o 
   5  -8   3      791.96      834.99     26.92 o 
   6  -8   3       16.64        4.28     32.69 o 
   7  -8   3     1926.16     1904.45     78.28 o 
  -7  -7   3      962.23      987.94     56.28 o 
  -6  -7   3      119.05      123.77     23.41 o 
  -5  -7   3     1645.06     1652.75     64.64 o 
  -4  -7   3     6409.20     6601.49    223.13 o 
  -3  -7   3     3953.70     3997.91    136.69 o 
  -2  -7   3     2193.60     2224.82     78.22 o 
  -1  -7   3     3166.21     3144.06    107.15 o 
   0  -7   3      369.61      357.06     30.19 o 
   1  -7   3     3185.34     3225.78    110.29 o 
   2  -7   3     7454.95     7893.47    404.94 o 
   3  -7   3      293.95      297.21     14.95 o 
   4  -7   3     2701.72     2738.88     69.10 o 
   5  -7   3    10339.97     9717.66    318.11 o 
   6  -7   3      217.89      209.86     14.79 o 
   7  -7   3        0.75       37.61     18.85 o 
   8  -7   3     1223.78     1220.46     93.62 o 
  -8  -6   3        2.71        0.28     24.45 o 
  -7  -6   3     1950.49     1946.43     88.66 o 
  -6  -6   3     1931.96     1935.05     86.12 o 
  -5  -6   3      352.16      336.50     27.84 o 
  -4  -6   3     1086.42     1104.67     45.01 o 
  -3  -6   3     1684.74     1692.71     61.31 o 
  -2  -6   3      447.48      463.00     22.23 o 
  -1  -6   3     8279.26     7654.57    375.88 o 
   0  -6   3      341.09      369.93     37.41 o 
   1  -6   3      199.44      183.70     12.69 o 
   2  -6   3     6311.82     6095.94    313.27 o 
   3  -6   3     2121.59     2073.98     58.23 o 
   4  -6   3      212.24      195.66     10.26 o 
   5  -6   3       24.94       20.72      7.73 o 
   6  -6   3     1274.29     1299.03     45.83 o 
   7  -6   3     2573.48     2591.10     77.90 o 
   8  -6   3      560.25      600.95     62.15 o 
  -8  -5   3       11.18      -10.03     31.71 o 
  -7  -5   3     2386.19     2449.10    153.81 o 
  -6  -5   3       57.31       25.25     23.98 o 
  -5  -5   3       53.49       65.13      8.29 o 
  -4  -5   3    20957.18    20599.47    677.54 o 
  -3  -5   3     6090.62     6385.37    211.91 o 
  -2  -5   3      701.24      707.56     28.50 o 
  -1  -5   3    12607.93    12363.48    322.36 o 
   0  -5   3     4396.35     4603.32    179.03 o 
   1  -5   3     5686.32     5822.15    193.29 o 
   2  -5   3     2562.92     2573.60     86.97 o 
   3  -5   3     1052.45     1153.06     48.31 o 
   4  -5   3     9889.47     9280.73    251.88 o 
   5  -5   3     8749.77     8844.76    239.41 o 
   6  -5   3      548.11      545.25     42.97 o 
   7  -5   3      225.05      247.94     19.85 o 
   8  -5   3     1454.19     1408.28    100.77 o 
  -8  -4   3      289.28      314.54     43.81 o 
  -7  -4   3     1320.56     1274.30     90.05 o 
  -6  -4   3     1278.18     1342.79     90.28 o 
  -5  -4   3      406.35      403.97     17.75 o 
  -4  -4   3      342.43      353.05     33.32 o 
  -3  -4   3       53.27       58.86      9.16 o 
  -2  -4   3      181.14      154.08     11.01 o 
  -1  -4   3    17276.63    17616.20    457.44 o 
   0  -4   3     2166.56     2347.35     79.66 o 
   1  -4   3      514.97      503.05     20.22 o 
   2  -4   3    12975.99    13592.49    382.65 o 
   3  -4   3     1032.57     1015.61     32.19 o 
   4  -4   3     4649.40     4503.64    131.74 o 
   5  -4   3      274.99      326.37     53.90 o 
   6  -4   3      261.29      260.05     23.29 o 
   7  -4   3     4628.64     4597.38    272.57 o 
   8  -4   3     1128.98     1092.24     84.05 o 
  -9  -3   3     2366.48     2436.53    159.35 o 
  -8  -3   3       19.11        6.46     29.98 o 
  -7  -3   3     1058.93     1035.86     76.91 o 
  -6  -3   3     1323.77     1363.08     90.97 o 
  -5  -3   3       18.01       23.37      6.56 o 
  -4  -3   3    19215.95    19024.87    575.62 o 
  -3  -3   3      934.18      928.53     41.25 o 
  -2  -3   3     1514.42     1371.46    156.12 o 
  -1  -3   3    11375.77    11954.94    340.60 o 
   0  -3   3      573.31      631.89     23.50 o 
   1  -3   3     2032.67     2044.35     60.73 o 
   2  -3   3      194.46      207.05     10.28 o 
   3  -3   3      769.35      753.26     33.51 o 
   4  -3   3     3361.10     3514.79    123.60 o 
   5  -3   3     3959.28     4079.24    142.98 o 
   6  -3   3     1759.65     1663.21    106.77 o 
   7  -3   3        4.24       24.33     26.17 o 
   8  -3   3       21.13       30.09     31.25 o 
  -9  -2   3      906.34      955.73     80.60 o 
  -8  -2   3     1045.12     1044.16     80.48 o 
  -7  -2   3     2207.27     2157.50    136.40 o 
  -6  -2   3     3405.80     3376.96     86.83 o 
  -5  -2   3      584.74      523.87     16.69 o 
  -4  -2   3     3505.13     3422.21     86.90 o 
  -3  -2   3        4.53        5.18      8.54 o 
  -2  -2   3     1857.90     1802.74     69.84 o 
  -1  -2   3    52773.84    57619.76   1879.60 o 
   0  -2   3     3064.19     3023.31    100.54 o 
   1  -2   3      385.87      414.69     12.73 o 
   2  -2   3    30602.46    31595.66   1031.18 o 
   3  -2   3      396.00      400.27     19.00 o 
   4  -2   3     6606.87     6928.99    238.59 o 
   5  -2   3      132.43      132.94     11.38 o 
   6  -2   3      311.05      337.14     39.89 o 
   7  -2   3     8102.23     7957.24    461.32 o 
   8  -2   3      345.55      363.20     45.89 o 
  -9  -1   3     1524.66     1553.56    110.57 o 
  -8  -1   3      618.51      583.07     57.42 o 
  -7  -1   3      757.18      776.78     63.99 o 
  -6  -1   3      387.75      362.66     14.93 o 
  -5  -1   3      173.03      173.97      9.06 o 
  -4  -1   3    11002.90    10364.12    258.51 o 
  -3  -1   3       96.16       69.77     19.08 o 
  -2  -1   3       30.19       42.66      5.20 o 
  -1  -1   3     1708.27     1759.48     49.03 o 
   0  -1   3     7840.19     8440.31    276.60 o 
   1  -1   3     1256.79     1408.25     49.09 o 
   2  -1   3     8483.86     8816.54    287.63 o 
   3  -1   3      282.75      280.92     15.70 o 
   4  -1   3     1674.52     1695.70     54.59 o 
   5  -1   3     3262.35     3340.37    197.97 o 
   6  -1   3       14.32       17.53     22.37 o 
   7  -1   3      782.99      746.57     63.07 o 
   8  -1   3       11.37       14.76     30.79 o 
  -9   0   3     1382.46     1349.36    100.08 o 
  -8   0   3       34.12       35.63     28.59 o 
  -7   0   3     6329.15     6401.08    159.87 o 
  -6   0   3     6657.04     6569.84    164.51 o 
  -5   0   3      563.00      541.79     17.65 o 
  -4   0   3       71.29       68.01      6.26 o 
  -3   0   3     2026.28     1970.83     93.85 o 
  -2   0   3     5806.81     6025.03    147.27 o 
  -1   0   3    29862.78    31088.29    808.78 o 
   0   0   3     2297.72     2564.67     85.49 o 
   1   0   3     5877.48     6297.73    206.59 o 
   2   0   3    28899.11    28399.19   1206.98 o 
   3   0   3      627.53      634.77     22.62 o 
   4   0   3     2122.17     1985.69     63.65 o 
   5   0   3      442.55      460.68     32.78 o 
   6   0   3      545.18      575.00     51.89 o 
   7   0   3     4419.33     4488.19    268.07 o 
   8   0   3       68.91       77.14     34.59 o 
  -9   1   3      594.53      581.92     61.69 o 
  -8   1   3      615.98      542.49     55.34 o 
  -7   1   3     3299.95     3366.79     86.68 o 
  -6   1   3     1376.82     1332.92     37.03 o 
  -5   1   3      854.58      782.33     32.05 o 
  -4   1   3    17212.41    16985.29    546.41 o 
  -3   1   3      603.34      561.16     18.49 o 
  -2   1   3     4780.95     4720.10    131.24 o 
  -1   1   3      542.80      609.54     13.97 o 
   0   1   3     1350.22     1483.86     41.95 o 
   1   1   3    16197.76    16740.64    392.13 o 
   2   1   3    16066.30    16055.55    685.05 o 
   3   1   3      390.79      355.28     24.24 o 
   4   1   3     4365.26     4393.95    193.44 o 
   5   1   3     7235.15     7374.47    321.87 o 
   6   1   3       39.60       45.03     20.10 o 
   7   1   3      543.44      592.76     59.38 o 
   8   1   3      118.76      124.06     38.51 o 
  -9   2   3      269.83      277.07     43.93 o 
  -8   2   3      261.33      225.53     37.36 o 
  -7   2   3     5712.48     5572.13    140.72 o 
  -6   2   3     2394.95     2296.67     60.50 o 
  -5   2   3       57.39       56.11      7.54 o 
  -4   2   3      419.23      475.43     50.62 o 
  -3   2   3      524.34      533.48     18.32 o 
  -2   2   3     1989.92     2028.51     57.61 o 
  -1   2   3    13450.79    13526.40    372.16 o 
   0   2   3    12058.16    12397.58    339.99 o 
   1   2   3     1427.00     1427.71     34.39 o 
   2   2   3     5004.71     5216.23    226.80 o 
   3   2   3     3276.68     3110.17    139.36 o 
   4   2   3     1959.73     2032.19     94.88 o 
   5   2   3       62.93       63.79     18.14 o 
   6   2   3      178.30      194.24     25.94 o 
   7   2   3     2481.47     2744.56    131.28 o 
   8   2   3        6.42       32.17     35.63 o 
  -9   3   3      746.77      692.61     68.03 o 
  -8   3   3       13.51       10.82     11.33 o 
  -7   3   3     7367.09     7054.75    177.06 o 
  -6   3   3      622.88      579.12     23.29 o 
  -5   3   3       20.57       44.81      7.79 o 
  -4   3   3    24619.35    24343.84    664.91 o 
  -3   3   3     1551.78     1465.60     52.46 o 
  -2   3   3     2168.97     2110.23     60.27 o 
  -1   3   3     7900.72     8245.91    227.25 o 
   0   3   3      554.41      520.36     16.06 o 
   1   3   3    15487.85    14777.34    336.88 o 
   2   3   3     8270.43     8556.48    370.52 o 
   3   3   3     1214.79     1191.28     59.39 o 
   4   3   3     7236.04     7435.68    325.39 o 
   5   3   3     2282.51     2417.20    113.77 o 
   6   3   3       29.66       31.82     21.62 o 
   7   3   3      101.99      123.29     29.46 o 
   8   3   3      431.72      505.02     59.15 o 
  -9   4   3       65.04      109.42     39.89 o 
  -8   4   3       62.17       66.60     12.81 o 
  -7   4   3     1530.86     1433.27     42.65 o 
  -6   4   3       18.90       28.02      9.95 o 
  -5   4   3       36.31       31.18      9.45 o 
  -4   4   3     3366.33     3438.71     97.64 o 
  -3   4   3     1158.49     1190.58     36.98 o 
  -2   4   3      188.41      194.83     11.70 o 
  -1   4   3    17673.41    18174.74    500.77 o 
   0   4   3        5.35        0.41      4.18 o 
   1   4   3      452.78      452.73     34.34 o 
   2   4   3     1754.60     1853.96     59.68 o 
   3   4   3      405.94      407.13     30.97 o 
   4   4   3     8449.01     8686.82    529.86 o 
   5   4   3      758.73      814.88     51.15 o 
   6   4   3        9.99       21.85     23.91 o 
   7   4   3     4492.57     4854.01    222.06 o 
  -9   5   3     1684.89     1717.17    123.37 o 
  -8   5   3       81.08       76.19     13.31 o 
  -7   5   3     4524.27     4554.77    131.08 o 
  -6   5   3      105.40      132.27     19.31 o 
  -5   5   3      899.10      877.93     31.16 o 
  -4   5   3    19018.86    19550.08    539.53 o 
  -3   5   3      162.73      167.88     17.93 o 
  -2   5   3       93.70      104.02     11.44 o 
  -1   5   3     3891.63     3920.80    110.67 o 
   0   5   3      449.22      485.69     17.82 o 
   2   5   3      366.45      348.36     17.67 o 
   3   5   3     1222.59     1202.41     63.49 o 
   4   5   3     3247.83     3255.95    162.52 o 
   5   5   3      261.67      313.44     32.39 o 
   6   5   3      870.23      966.58     61.78 o 
   7   5   3      204.78      268.12     38.98 o 
  -8   6   3      495.52      499.58     32.95 o 
  -7   6   3      471.76      470.80     24.89 o 
  -6   6   3      517.36      526.69     25.82 o 
  -5   6   3     1447.83     1392.18     45.80 o 
  -4   6   3     6095.58     6126.75    173.29 o 
  -3   6   3      663.13      629.94     24.64 o 
  -2   6   3     5411.59     5461.36    154.00 o 
  -1   6   3    24251.21    24015.64    579.90 o 
   0   6   3      572.36      612.47     28.58 o 
   1   6   3        2.55        5.88      9.05 o 
   2   6   3     5405.64     4752.34    281.68 o 
   3   6   3      290.16      262.74     27.76 o 
   4   6   3     7934.47     8006.69    353.02 o 
   5   6   3       44.07       49.05     25.92 o 
   6   6   3      774.53      788.41     58.48 o 
   7   6   3     3514.87     4147.53    196.88 o 
  -8   7   3       89.09      115.07     25.71 o 
  -7   7   3     2750.11     2855.99    135.71 o 
  -6   7   3      807.26      806.96     47.73 o 
  -5   7   3      770.46      782.51     60.19 o 
  -4   7   3     3839.75     3660.47    106.92 o 
  -3   7   3     1471.37     1400.58     45.50 o 
  -2   7   3       54.97       40.44      8.40 o 
  -1   7   3      783.74      761.25     57.94 o 
   0   7   3     2088.60     2248.85    150.25 o 
   1   7   3     3506.07     3522.83    112.91 o 
   2   7   3      640.12      419.19     37.69 o 
   3   7   3      179.73      129.00     43.93 o 
   4   7   3      150.88      133.70     28.40 o 
   5   7   3        6.73       -0.64     31.25 o 
   6   7   3       68.48       53.77     32.68 o 
  -8   8   3      120.20      162.11     30.09 o 
  -7   8   3     1962.23     2073.68    105.27 o 
  -6   8   3      611.55      703.56     49.58 o 
  -4   8   3     1827.76     1764.44     88.44 o 
  -3   8   3      163.52      139.86     20.18 o 
  -2   8   3     6398.17     5820.02    258.62 o 
  -1   8   3     7564.68     7435.32    668.86 o 
   0   8   3      239.82      240.73     22.62 o 
   1   8   3       14.09       21.28     15.80 o 
   2   8   3     3057.29     1612.13    111.27 o 
   3   8   3        9.76      -13.50     23.18 o 
   4   8   3     3039.82     1985.82    158.54 o 
   5   8   3       48.78       14.35     50.39 o 
   6   8   3      682.29      718.63     62.72 o 
  -7   9   3     3485.79     3501.33    167.07 o 
  -6   9   3      199.63      219.42     30.79 o 
  -5   9   3      172.73      169.15     26.29 o 
  -4   9   3     3430.74     3012.11    142.28 o 
  -3   9   3       20.53       -3.00     17.41 o 
  -2   9   3     2997.51     2689.04    126.48 o 
  -1   9   3      327.08      342.69     22.07 o 
   0   9   3      190.72      195.66     33.97 o 
   1   9   3     7581.18     7923.87    395.25 o 
   2   9   3     2929.67     2971.70    327.97 o 
   3   9   3        0.36        1.63     24.07 o 
   4   9   3      883.29      716.23     56.59 o 
   5   9   3      618.51      559.78    123.03 o 
  -7  10   3     1754.90     1690.65     94.66 o 
  -6  10   3      135.79      163.38     31.25 o 
  -5  10   3      151.24       79.67     25.25 o 
  -4  10   3       12.60       -0.35     20.75 o 
  -3  10   3      648.18      620.78     43.93 o 
  -2  10   3     1976.02     1905.80     94.78 o 
  -1  10   3     1980.76     1924.94     94.66 o 
   0  10   3     1913.32     1970.23     65.50 o 
   1  10   3       11.21       40.84     18.52 o 
   2  10   3      107.07      147.21     25.91 o 
   3  10   3      182.40      215.01     66.07 o 
   4  10   3     1162.87      721.78     76.44 o 
  -6  11   3      184.90       98.47     31.82 o 
  -5  11   3      106.11       89.13     27.90 o 
  -4  11   3     4849.78     4377.04    202.81 o 
  -3  11   3      269.38      261.50     30.21 o 
  -2  11   3     2131.66     2144.94    105.96 o 
  -1  11   3       62.29       71.20     19.13 o 
   0  11   3      344.37      420.65    112.48 o 
   1  11   3     5886.56     6649.68    226.18 o 
   2  11   3      686.97      788.55     72.59 o 
   3  11   3      399.43      380.12     40.22 o 
  -5  12   3       41.46       14.30     27.56 o 
  -4  12   3      610.86      608.79     50.04 o 
  -3  12   3        2.42      -10.15     22.83 o 
  -2  12   3      320.81      315.81     32.51 o 
  -1  12   3      512.11      460.94     41.74 o 
   0  12   3      111.49      145.97     47.27 o 
   1  12   3      379.27      467.28     39.11 o 
   2  12   3        4.44       19.35     22.80 o 
  -3  13   3        9.17        8.99     25.02 o 
  -2  13   3      372.54      453.36     42.20 o 
  -1  13   3      106.79      113.92     26.40 o 
   0  13   3      230.46      184.60     39.89 o 
  -1 -14   4      732.86      789.25     43.45 o 
   0 -14   4      235.18      233.79     28.48 o 
   1 -14   4      185.08      195.03     24.76 o 
   2 -14   4       72.91       42.43     27.10 o 
  -3 -13   4      345.06      362.97     47.73 o 
  -2 -13   4      507.66      509.63     57.07 o 
  -1 -13   4     2179.67     2212.73     86.65 o 
   0 -13   4        3.75      -17.32     29.92 o 
   1 -13   4     1271.39     1267.93     55.85 o 
   2 -13   4     4792.61     4549.93    258.39 o 
   3 -13   4       84.59       95.70     28.02 o 
   4 -13   4      254.54      295.98     36.78 o 
  -4 -12   4     1795.83     1806.99    115.88 o 
  -3 -12   4      268.11      245.71     40.24 o 
  -2 -12   4      760.66      836.51     67.80 o 
  -1 -12   4      466.83      505.48     54.31 o 
   0 -12   4      216.40      187.59     35.40 o 
   1 -12   4     2482.00     2336.85    109.94 o 
   2 -12   4     2170.96     2103.73    140.95 o 
   3 -12   4      722.59      677.78     69.86 o 
   4 -12   4     1780.11     1843.66     98.70 o 
   5 -12   4     2620.96     2847.58    142.51 o 
  -5 -11   4        8.10       15.57     34.94 o 
  -4 -11   4      448.22      475.85     49.81 o 
  -3 -11   4       56.27       43.70     30.44 o 
  -2 -11   4      308.61      272.57     37.70 o 
  -1 -11   4     1705.40     1755.10    106.42 o 
   0 -11   4      461.06      373.80     40.59 o 
   1 -11   4      434.99      334.57     78.23 o 
   2 -11   4     3018.13     2724.09    201.08 o 
   3 -11   4      683.00      689.14     28.68 o 
   4 -11   4      165.22      203.37     16.77 o 
   5 -11   4       25.40       36.67     28.48 o 
   6 -11   4      201.48      262.08     40.47 o 
  -6 -10   4      116.94      117.49     39.78 o 
  -5 -10   4      127.95      149.43     37.82 o 
  -4 -10   4     7954.97     8333.35    436.07 o 
  -3 -10   4     1135.67     1217.92     82.32 o 
  -2 -10   4      280.78      280.30     36.09 o 
  -1 -10   4     2882.93     2932.90    163.03 o 
   0 -10   4      305.99      219.07     31.94 o 
   1 -10   4     6295.43     5439.39    513.32 o 
   2 -10   4     1670.60      940.74     49.81 o 
   3 -10   4        0.84       20.38     11.01 o 
   4 -10   4     6158.18     6992.07    188.05 o 
   5 -10   4     2547.21     2751.30    136.75 o 
   6 -10   4        4.35      -22.48     28.02 o 
  -6  -9   4        4.71        3.69     33.32 o 
  -5  -9   4       52.97       51.89     31.13 o 
  -4  -9   4       11.30       29.75     27.56 o 
  -3  -9   4       30.01       17.76     25.37 o 
  -2  -9   4       14.10       15.80     23.52 o 
  -1  -9   4     4791.24     4647.65    247.32 o 
   0  -9   4      345.33      246.25     59.96 o 
   1  -9   4      538.24      538.53     27.83 o 
   2  -9   4      933.10      974.00     42.32 o 
   3  -9   4      636.37      690.62     26.53 o 
   4  -9   4     4079.01     4248.54    116.50 o 
   5  -9   4        7.72        5.35     11.08 o 
   6  -9   4      436.57      371.96     40.70 o 
   7  -9   4     3441.31     2912.49    145.74 o 
  -7  -8   4      539.66      594.77     44.04 o 
  -6  -8   4       56.21       53.85     21.92 o 
  -5  -8   4       76.67       78.99     23.37 o 
  -4  -8   4    12842.46    13789.77    457.01 o 
  -3  -8   4      181.70      234.78     17.76 o 
  -2  -8   4      593.57      593.10     48.73 o 
  -1  -8   4     4158.64     4141.25    208.58 o 
   0  -8   4      131.98      129.01     21.56 o 
   1  -8   4     2594.27     2606.88    102.33 o 
   2  -8   4       28.75       55.75     10.90 o 
   3  -8   4      116.61      132.57     26.63 o 
   4  -8   4     5565.36     5721.77    153.55 o 
   5  -8   4      282.44      255.01     15.26 o 
   6  -8   4      896.20      810.48     51.36 o 
   7  -8   4      144.55      175.83     31.13 o 
  -7  -7   4      822.56      911.80     52.59 o 
  -6  -7   4       86.22       88.74     21.45 o 
  -5  -7   4     1170.48     1197.85     57.47 o 
  -4  -7   4     1586.84     1682.43     62.81 o 
  -3  -7   4     1109.91     1113.16     43.90 o 
  -2  -7   4     2856.99     2956.57    101.85 o 
  -1  -7   4    20808.83    19956.52   1023.83 o 
   0  -7   4     2507.47     2415.57     84.71 o 
   1  -7   4      129.88      178.11     34.07 o 
   2  -7   4     6485.02     6726.80    223.61 o 
   3  -7   4      347.45      325.85     22.16 o 
   4  -7   4     8443.73     8441.78    202.76 o 
   5  -7   4       35.13       27.81     10.72 o 
   6  -7   4      190.82      197.04     14.92 o 
   7  -7   4     8270.25     8215.22    289.72 o 
  -8  -6   4       32.71       59.90     25.33 o 
  -7  -6   4      952.11      986.22     54.57 o 
  -6  -6   4       63.18       59.33     23.64 o 
  -5  -6   4      118.96      117.47     18.58 o 
  -4  -6   4     7514.40     7571.61    291.76 o 
  -3  -6   4      491.24      508.36     24.76 o 
  -2  -6   4       12.55        7.18      7.76 o 
  -1  -6   4     4205.35     4007.88    121.79 o 
   0  -6   4     3259.45     3401.60    150.93 o 
   1  -6   4     4880.61     5269.98    176.22 o 
   2  -6   4      773.68      797.15     26.79 o 
   3  -6   4       21.06       31.29      7.32 o 
   4  -6   4     2039.79     2005.38     63.13 o 
   5  -6   4       60.51       66.90      9.00 o 
   6  -6   4       23.67       33.23     10.88 o 
   7  -6   4      404.70      423.46     27.83 o 
   8  -6   4      106.67      103.89     36.78 o 
  -8  -5   4      229.10      231.65     29.65 o 
  -7  -5   4     3886.51     3888.55    158.76 o 
  -6  -5   4      828.55      769.85     43.75 o 
  -5  -5   4     2004.27     1964.70     83.95 o 
  -4  -5   4      324.17      338.89     28.83 o 
  -3  -5   4      121.15      141.17     23.81 o 
  -2  -5   4    13336.79    12667.50    808.31 o 
  -1  -5   4    25008.57    25731.89    727.63 o 
   0  -5   4      101.82      123.92      9.97 o 
   1  -5   4     3415.62     3605.61    120.93 o 
   2  -5   4    12455.64    12854.82    362.53 o 
   3  -5   4       14.02       15.98      6.45 o 
   4  -5   4     3108.90     2936.33    111.14 o 
   5  -5   4      966.97     1035.92     45.00 o 
   6  -5   4      866.75      932.51     42.35 o 
   7  -5   4     6295.82     6140.48    216.69 o 
   8  -5   4      173.43      154.59     22.94 o 
  -8  -4   4       40.27       54.24     36.78 o 
  -7  -4   4     1232.64     1288.65     63.18 o 
  -6  -4   4      407.54      410.80     34.88 o 
  -5  -4   4       80.24       89.78      8.82 o 
  -4  -4   4    11038.58    10904.93    416.09 o 
  -3  -4   4      929.23      859.29     39.09 o 
  -2  -4   4     4634.97     4632.91    134.77 o 
  -1  -4   4        6.64       22.24      8.94 o 
   0  -4   4     1094.04     1082.52     39.06 o 
   1  -4   4    12109.38    11696.21    331.25 o 
   2  -4   4     6505.73     6708.22    190.04 o 
   3  -4   4      841.17      787.90     26.67 o 
   4  -4   4     6895.38     6601.66    256.35 o 
   5  -4   4      598.59      598.69     44.04 o 
   6  -4   4      454.48      472.85     46.58 o 
   7  -4   4     1192.80     1202.35     86.71 o 
   8  -4   4       17.04       -3.57     31.36 o 
  -9  -3   4      196.53      199.47     41.97 o 
  -8  -3   4      185.13      170.99     36.20 o 
  -7  -3   4     5531.18     5567.17    326.30 o 
  -6  -3   4        8.26        2.17      7.94 o 
  -5  -3   4      257.15      257.02     10.90 o 
  -4  -3   4      729.99      709.32     35.75 o 
  -3  -3   4       43.03       29.30      9.17 o 
  -2  -3   4     4079.06     3894.09    113.17 o 
  -1  -3   4    13769.90    14898.79    420.11 o 
   0  -3   4     3261.01     3469.26    115.51 o 
   1  -3   4     1603.01     1591.80     47.36 o 
   2  -3   4      615.33      587.60     20.24 o 
   3  -3   4      787.01      737.70     33.49 o 
   4  -3   4     3388.54     3394.32    121.75 o 
   5  -3   4      222.26      246.66     19.20 o 
   6  -3   4       54.17       32.86     23.87 o 
   7  -3   4     4281.62     4284.22    255.97 o 
   8  -3   4      257.89      280.41     43.47 o 
  -9  -2   4       12.41      -27.67     32.98 o 
  -8  -2   4       63.81       43.81     31.02 o 
  -7  -2   4     6706.32     6650.07    386.83 o 
  -6  -2   4     1248.41     1227.95     35.38 o 
  -5  -2   4      239.06      253.08     11.47 o 
  -4  -2   4    22470.76    21561.74    535.25 o 
  -3  -2   4     1238.37     1165.08     36.52 o 
  -2  -2   4     9781.70    10504.47    275.78 o 
  -1  -2   4      836.65      831.95     30.38 o 
   0  -2   4       35.20       31.12      3.53 o 
   1  -2   4    41701.40    43655.51   1124.62 o 
   2  -2   4     6276.06     6316.02    207.80 o 
   3  -2   4      490.48      503.92     22.14 o 
   4  -2   4    15522.39    16265.60    492.93 o 
   5  -2   4     2340.65     2311.90     83.87 o 
   6  -2   4      436.07      414.62     44.74 o 
   7  -2   4      145.17      144.36     32.86 o 
   8  -2   4      453.23      442.52     50.96 o 
  -9  -1   4        5.66      -22.37     32.28 o 
  -8  -1   4        0.48      -23.06     27.90 o 
  -7  -1   4     3443.37     3454.95     88.98 o 
  -6  -1   4      218.73      207.77     10.60 o 
  -5  -1   4      158.94      185.87      9.87 o 
  -4  -1   4      239.53      220.09     12.56 o 
  -3  -1   4      803.71      814.96     22.49 o 
  -2  -1   4     5899.74     6122.56    160.56 o 
  -1  -1   4     4113.44     4351.72    113.95 o 
   0  -1   4     1089.59     1081.45     65.51 o 
   1  -1   4      530.84      576.46     22.11 o 
   2  -1   4      188.21      210.89     12.67 o 
   3  -1   4      826.77      724.07     37.64 o 
   4  -1   4    11571.09    11875.14    358.28 o 
   5  -1   4      448.83      431.36     32.53 o 
   6  -1   4        9.35       -1.27     22.48 o 
   7  -1   4     4218.34     4230.49    254.01 o 
   8  -1   4       11.47       24.79     32.51 o 
  -9   0   4      195.47      232.22     42.66 o 
  -8   0   4      512.45      506.86     54.31 o 
  -7   0   4     6777.46     6833.70    172.43 o 
  -6   0   4      137.01      136.95      9.48 o 
  -5   0   4     3451.59     3221.09     82.28 o 
  -4   0   4    23786.40    22962.67    965.18 o 
  -3   0   4       41.90       42.17      5.64 o 
  -2   0   4      994.67     1001.78     22.61 o 
  -1   0   4     7100.03     7331.09    191.50 o 
   0   0   4      269.29      327.40     13.79 o 
   1   0   4    19770.41    21742.24    709.18 o 
   2   0   4       71.99       84.25     10.72 o 
   3   0   4     1843.74     1815.49     83.12 o 
   4   0   4     7849.99     7996.37    346.70 o 
   5   0   4       21.46       17.81     16.44 o 
   7   0   4      219.83      238.79     38.74 o 
   8   0   4      125.16      140.09     39.32 o 
  -9   1   4       92.30       87.28     37.13 o 
  -8   1   4     1051.45      986.28     78.40 o 
  -7   1   4     1574.44     1525.36     43.51 o 
  -6   1   4      284.69      273.00     17.32 o 
  -5   1   4     4773.27     4668.11    163.67 o 
  -4   1   4    10857.90    10764.76    260.59 o 
  -3   1   4     1886.24     1843.91     46.92 o 
  -2   1   4    12522.10    13394.03    347.29 o 
  -1   1   4    20452.82    20624.49    432.66 o 
   0   1   4     1110.32     1132.15     32.67 o 
   1   1   4       73.56       60.66      5.56 o 
   2   1   4     2490.22     2528.29    113.02 o 
   3   1   4     1722.05     1726.63     80.17 o 
   4   1   4    18245.87    18647.21    800.37 o 
   5   1   4       20.91       14.30     17.22 o 
   6   1   4      524.83      513.51     40.24 o 
   7   1   4     6417.64     6965.31    309.11 o 
   8   1   4        4.88        4.61     34.82 o 
  -9   2   4       98.84      139.40     39.20 o 
  -8   2   4      560.31      542.31     28.38 o 
  -7   2   4     3220.80     3192.96     83.26 o 
  -6   2   4     1166.71     1058.34     53.96 o 
  -5   2   4     1185.39     1203.96     37.47 o 
  -4   2   4    13683.31    13693.05    377.92 o 
  -3   2   4     2136.82     2137.16     61.52 o 
  -2   2   4       19.13       45.89      6.46 o 
  -1   2   4      399.21      389.86     13.80 o 
   0   2   4      183.18      171.96     14.11 o 
   1   2   4    13873.31    13893.42    322.36 o 
   2   2   4     1255.17     1364.75     39.65 o 
   3   2   4       16.58       19.37     12.74 o 
   4   2   4     1497.75     1666.42     80.78 o 
   5   2   4      455.19      451.06     36.13 o 
   6   2   4        3.92       16.11     21.72 o 
   7   2   4     1290.11     1443.05     80.13 o 
   8   2   4       39.40       10.38     37.01 o 
  -9   3   4      188.23      232.33     44.51 o 
  -8   3   4      148.01      144.66     14.01 o 
  -7   3   4     3189.34     2828.74    147.24 o 
  -6   3   4       17.09       25.10     17.76 o 
  -5   3   4     7347.49     7262.89    202.91 o 
  -4   3   4     4446.75     4289.35    120.67 o 
  -3   3   4      154.14      143.10     17.99 o 
  -2   3   4    16006.79    15942.35    436.86 o 
  -1   3   4    11236.01    11009.03    302.83 o 
   0   3   4       27.27       29.75      9.16 o 
   1   3   4     1648.09     1634.76     64.14 o 
   2   3   4     3164.61     2926.38     72.51 o 
   3   3   4      591.41      585.42     36.69 o 
   4   3   4    10666.13    11062.68    480.75 o 
   5   3   4      824.98      883.00     53.01 o 
   6   3   4      750.25      805.75     53.19 o 
   7   3   4     2332.47     2669.70    130.55 o 
  -9   4   4       74.76       50.39     38.51 o 
  -8   4   4        4.78        4.03      9.02 o 
  -7   4   4     3492.65     3345.38     97.82 o 
  -6   4   4       82.89       73.67     10.94 o 
  -5   4   4       14.77       10.61     11.88 o 
  -4   4   4     2161.36     2058.91     60.87 o 
  -3   4   4      711.41      744.92     25.42 o 
  -2   4   4     9380.57     9824.58    271.16 o 
   0   4   4     1029.90     1004.72     28.06 o 
   1   4   4    22348.61    22108.24    607.94 o 
   2   4   4     1991.41     1888.95     61.09 o 
   3   4   4      402.42      391.02     32.56 o 
   4   4   4     1020.60     1120.80     61.30 o 
   5   4   4       44.54       49.28     21.95 o 
   6   4   4     1420.94     1604.91     86.23 o 
   7   4   4     1383.41     1620.11     90.21 o 
  -9   5   4        4.24        9.60     18.21 o 
  -8   5   4       22.97       19.24     12.70 o 
  -7   5   4     4037.51     3912.56    114.19 o 
  -6   5   4       13.63        6.11     10.35 o 
  -5   5   4     2817.59     2838.82     83.22 o 
  -4   5   4      254.91      229.80     16.55 o 
  -3   5   4      405.40      421.23     18.65 o 
  -2   5   4    11942.48    12689.01    309.47 o 
  -1   5   4     1500.98     1587.11     47.11 o 
   0   5   4     2051.64     2162.05     56.94 o 
   1   5   4       38.07       56.69     13.00 o 
   2   5   4      778.79      731.19     64.32 o 
   3   5   4       67.15       49.49     20.13 o 
   4   5   4     3219.73     3212.89    149.28 o 
   5   5   4      376.57      439.72     40.27 o 
   6   5   4      221.88      277.85     36.11 o 
   7   5   4      949.80     1119.11     87.69 o 
  -8   6   4     1572.49     1495.15     58.23 o 
  -7   6   4     5985.10     5895.37    169.26 o 
  -6   6   4      648.99      622.07     28.15 o 
  -5   6   4       34.04       43.83     11.17 o 
  -4   6   4     8112.53     8239.81    231.07 o 
  -3   6   4      176.93      168.99     18.51 o 
  -2   6   4    10926.61    11248.23    301.99 o 
  -1   6   4       67.33       72.11      8.94 o 
   0   6   4     2169.41     2271.36    107.44 o 
   1   6   4    24681.33    25561.80   1151.91 o 
   2   6   4     1121.42      501.10     62.84 o 
   3   6   4       29.85      -11.24     20.67 o 
   4   6   4     3594.51     3551.33    164.87 o 
   5   6   4      270.34      272.64     35.66 o 
   6   6   4     1120.67     1259.75     77.85 o 
  -8   7   4      266.94      277.30     32.40 o 
  -7   7   4     2397.50     2372.24     75.06 o 
  -6   7   4     1233.19     1272.46     45.12 o 
  -5   7   4     2452.46     2434.36     74.79 o 
  -4   7   4        7.63        7.26     15.45 o 
  -3   7   4      605.10      624.89     25.91 o 
  -2   7   4      708.36      667.93     50.16 o 
  -1   7   4      298.31      311.63     15.50 o 
   0   7   4      770.40      793.54     32.59 o 
   1   7   4      103.62      130.19     12.53 o 
   2   7   4     1176.99     1015.68     91.66 o 
   3   7   4       30.03      -13.71     26.75 o 
   4   7   4     3718.92     3369.01    324.17 o 
   5   7   4      160.28      143.55     52.12 o 
   6   7   4       93.05       89.59     36.40 o 
  -8   8   4     1514.19     1595.53     88.32 o 
  -7   8   4     2568.83     2690.42    131.10 o 
  -6   8   4        4.87        4.39     23.69 o 
  -5   8   4      547.49      583.61     54.54 o 
  -4   8   4     4986.02     4972.13    143.18 o 
  -3   8   4      492.90      493.06     24.31 o 
  -2   8   4     3687.15     3417.91     99.56 o 
  -1   8   4       70.63       71.13     14.64 o 
   0   8   4     1590.72     1665.40    100.36 o 
   1   8   4     7611.50     7777.33    243.95 o 
   2   8   4       16.74       12.85     23.16 o 
   3   8   4       20.93        2.76     24.38 o 
   4   8   4     1453.01      829.47     91.78 o 
   5   8   4       15.04      -22.50     52.12 o 
  -7   9   4        0.90       33.78     26.40 o 
  -6   9   4      230.41      184.94     28.94 o 
  -5   9   4     4440.91     4211.93    194.63 o 
  -4   9   4     2345.18     2290.68    112.19 o 
  -3   9   4      240.04      239.71     26.29 o 
  -2   9   4     3520.43     3098.13    144.01 o 
  -1   9   4     1920.62     1722.13     85.32 o 
   0   9   4      745.38      727.06     42.81 o 
   1   9   4     1455.86     1642.03     86.63 o 
   2   9   4       63.52       92.58     42.66 o 
   3   9   4     1716.27      983.28     84.98 o 
   4   9   4     4479.64     3584.84    324.92 o 
   5   9   4       71.35       47.26     55.81 o 
  -7  10   4     1427.80     1473.66     85.44 o 
  -6  10   4      662.12      562.90     49.23 o 
  -5  10   4      766.79      659.86     50.85 o 
  -4  10   4      939.45      800.07     54.42 o 
  -3  10   4      324.52      301.97     30.90 o 
  -2  10   4      727.05      682.69     46.47 o 
  -1  10   4      415.00      342.56     30.09 o 
   0  10   4        4.93       -2.30     13.37 o 
   1  10   4     2794.73     3047.44    111.17 o 
   2  10   4      508.25      620.20     52.57 o 
   3  10   4        9.75       51.40     39.14 o 
   4  10   4        0.81       36.18     31.69 o 
  -6  11   4       38.94       30.32     28.25 o 
  -5  11   4     5192.92     4721.67    219.65 o 
  -4  11   4      908.83      832.70     56.84 o 
  -3  11   4      141.03      122.33     26.63 o 
  -2  11   4     4591.92     4590.69    209.73 o 
  -1  11   4     1598.61     1700.70    102.56 o 
   0  11   4      162.61      164.76     50.16 o 
   1  11   4      107.83      184.57     24.37 o 
   2  11   4      521.60      637.18     40.75 o 
   3  11   4     1246.97     1527.48     90.46 o 
  -5  12   4        6.75      -15.10     26.98 o 
  -4  12   4       53.57       31.82     27.44 o 
  -3  12   4      289.82      319.96     35.51 o 
  -2  12   4     2759.54     2916.07    140.32 o 
  -1  12   4       64.54       47.60     21.56 o 
   0  12   4        4.00       10.95     44.85 o 
   1  12   4     1255.25     1397.90    121.99 o 
  -2  13   4     1736.73     1881.13     83.77 o 
  -1  13   4      160.76      215.27     58.80 o 
  -1 -14   5      800.06      847.34     45.86 o 
   0 -14   5        0.13       13.41     21.05 o 
   1 -14   5       70.24       75.34     22.79 o 
   2 -14   5      100.74       94.87     41.74 o 
  -3 -13   5        4.76       35.51     34.36 o 
  -2 -13   5       13.84        7.49     31.94 o 
  -1 -13   5     1583.16     1626.66    104.58 o 
   0 -13   5        3.49      -40.93     31.13 o 
   1 -13   5     2039.79     1907.33     76.09 o 
   2 -13   5       27.76      -14.02     51.94 o 
   3 -13   5      217.51      243.97     22.56 o 
   4 -13   5     3176.67     3146.32    154.04 o 
  -4 -12   5      393.44      471.00     52.12 o 
  -3 -12   5      783.75      873.29     72.29 o 
  -2 -12   5     1115.87     1121.64     80.13 o 
  -1 -12   5     2608.70     2690.31    154.73 o 
   0 -12   5      737.58      706.10     62.84 o 
   1 -12   5       55.73       53.44     42.66 o 
   2 -12   5      439.43      386.66     53.91 o 
   3 -12   5      484.57      474.99     25.49 o 
   4 -12   5     3909.47     3993.20    188.63 o 
   5 -12   5      115.80      119.11     33.55 o 
  -5 -11   5      475.58      410.93     49.93 o 
  -4 -11   5     2988.90     3204.09    182.17 o 
  -3 -11   5      435.34      483.57     48.77 o 
  -2 -11   5       45.81       38.86     29.29 o 
  -1 -11   5      454.62      432.49     44.74 o 
   0 -11   5      394.61      278.68     37.70 o 
   1 -11   5     2520.91     2209.61    375.30 o 
   2 -11   5       30.43       19.21     15.09 o 
   3 -11   5      133.33      155.92     20.80 o 
   4 -11   5     1858.65     1909.46     59.05 o 
   5 -11   5      100.76      136.98     32.75 o 
  -6 -10   5      232.19      223.45     43.70 o 
  -5 -10   5     2339.96     2461.32    145.16 o 
  -4 -10   5      343.90      388.68     44.62 o 
  -3 -10   5      411.10      433.07     45.08 o 
  -2 -10   5     7887.67     8212.51    428.69 o 
  -1 -10   5     5738.25     5357.21    284.56 o 
   0 -10   5       32.56       -1.97     36.20 o 
   1 -10   5     1242.39     1190.53     80.48 o 
   2 -10   5     2515.34     2694.14     96.02 o 
   3 -10   5     1084.62     1133.76     80.77 o 
   4 -10   5     3052.88     3338.67     94.51 o 
   5 -10   5      144.29      161.59     16.07 o 
   6 -10   5      888.82      997.46     70.79 o 
  -6  -9   5      260.69      284.91     44.51 o 
  -5  -9   5      860.52      950.77     73.33 o 
  -4  -9   5     1406.28     1517.12     97.08 o 
  -3  -9   5      102.90       93.39     28.13 o 
  -2  -9   5     1332.11     1434.92     90.74 o 
  -1  -9   5     1169.43      999.66     69.53 o 
   0  -9   5     1594.17     1429.90    133.29 o 
   1  -9   5     7896.83     8143.77    272.43 o 
   2  -9   5     1373.94     1479.00     56.66 o 
   3  -9   5       15.33       23.25     12.27 o 
   4  -9   5     1494.96     1628.29     97.20 o 
   5  -9   5      159.35      145.89     14.59 o 
   6  -9   5     1348.62     1208.78     48.80 o 
  -7  -8   5     2408.85     2661.71    158.54 o 
  -6  -8   5       42.32       51.31     32.05 o 
  -5  -8   5      418.30      425.23     44.85 o 
  -4  -8   5      158.93      173.07     31.48 o 
  -3  -8   5      130.20      145.86     28.36 o 
  -2  -8   5    10020.57     9726.52    502.94 o 
  -1  -8   5      528.12      437.57     73.68 o 
   0  -8   5     1764.85     1784.53     65.83 o 
   1  -8   5      461.99      484.12     25.64 o 
   2  -8   5      653.82      720.76     32.25 o 
   3  -8   5      158.20      171.67     14.99 o 
   4  -8   5      954.12     1039.61     45.66 o 
   5  -8   5      132.66      133.35     14.34 o 
   6  -8   5      194.93      185.00     15.41 o 
  -7  -7   5     2756.23     2905.29    122.53 o 
  -6  -7   5     1440.33     1474.50     68.81 o 
  -5  -7   5        2.57       12.34     16.78 o 
  -4  -7   5     4652.62     4808.24    189.09 o 
  -3  -7   5      422.04      483.23     29.71 o 
  -2  -7   5     6457.20     6302.70    650.47 o 
  -1  -7   5       11.52        7.28      9.58 o 
   0  -7   5      210.35      269.49     36.55 o 
   1  -7   5    30123.72    31609.67   1150.07 o 
   2  -7   5     2783.39     2918.40    100.33 o 
   3  -7   5       13.82       22.15      9.81 o 
   4  -7   5     6930.27     7038.17    187.33 o 
   5  -7   5      556.23      491.34     29.99 o 
   6  -7   5     2175.32     1880.03     91.78 o 
   7  -7   5       14.50       27.56     18.45 o 
  -8  -6   5       24.88        6.47     23.51 o 
  -7  -6   5     2285.47     2492.55    106.61 o 
  -6  -6   5      761.16      764.92     68.26 o 
  -5  -6   5     1229.55     1289.73     59.76 o 
  -4  -6   5       13.89        9.80     12.95 o 
  -3  -6   5      147.20      155.85     15.18 o 
  -2  -6   5     5298.49     5010.55    228.68 o 
  -1  -6   5     1116.69     1225.82     46.57 o 
   0  -6   5       27.73       45.00     11.88 o 
   1  -6   5      403.15      394.97     20.63 o 
   2  -6   5      486.68      517.07     19.93 o 
   3  -6   5       12.78       10.63      9.22 o 
   4  -6   5     5615.38     5512.79    134.56 o 
   5  -6   5        5.83        0.54      8.40 o 
   6  -6   5       14.13        0.37      9.31 o 
   7  -6   5     1684.66      905.57     49.93 o 
  -8  -5   5     1566.85     1640.23     86.42 o 
  -7  -5   5     4875.06     4960.35    196.58 o 
  -6  -5   5       61.19       68.57     18.34 o 
  -5  -5   5     2610.65     2580.76    105.51 o 
  -4  -5   5     9152.14     8670.91    332.55 o 
  -3  -5   5      180.87      182.75     16.38 o 
  -2  -5   5     1762.03     1840.83     56.80 o 
  -1  -5   5     2037.13     2141.56     74.83 o 
   0  -5   5     1737.30     1822.31     63.88 o 
   1  -5   5    29471.71    30359.22    989.34 o 
   2  -5   5       73.30       81.02      7.49 o 
   3  -5   5      912.72      929.32     30.84 o 
   4  -5   5     8768.17     8715.64    249.52 o 
   5  -5   5       50.28       39.15     10.40 o 
   6  -5   5      445.20      392.98     43.06 o 
   7  -5   5        2.01       -8.17     15.43 o 
   8  -5   5      151.15      141.70     38.86 o 
  -8  -4   5      309.27      370.90     44.39 o 
  -7  -4   5     1001.81      986.32     52.46 o 
  -6  -4   5      527.76      514.54     21.81 o 
  -5  -4   5     2220.35     2149.17     59.68 o 
  -4  -4   5     2203.26     2067.18     84.78 o 
  -3  -4   5     1505.02     1404.73     80.36 o 
  -2  -4   5    16315.38    17377.68    491.67 o 
  -1  -4   5      829.02      778.32     30.27 o 
   0  -4   5     2469.27     2633.46     89.46 o 
   1  -4   5     1145.22     1181.54     36.88 o 
   2  -4   5      109.41      115.31      8.04 o 
   3  -4   5     1253.24     1222.59     38.77 o 
   4  -4   5    11865.98    12003.19    341.38 o 
   5  -4   5       86.06       94.64     11.29 o 
   6  -4   5     1057.84     1065.38     77.37 o 
   7  -4   5     3103.48     3170.42    194.74 o 
   8  -4   5       23.65       21.79     32.86 o 
  -9  -3   5        2.20      -39.89     32.40 o 
  -8  -3   5     1091.25     1202.42     76.91 o 
  -7  -3   5     2111.05     2120.04     92.11 o 
  -6  -3   5      712.68      708.37     20.98 o 
  -5  -3   5     3257.29     3032.86     70.32 o 
  -4  -3   5     2506.23     2323.64     77.13 o 
  -3  -3   5     1133.83     1134.15     47.87 o 
  -2  -3   5      379.32      374.42     20.43 o 
  -1  -3   5      390.68      352.08     16.23 o 
   0  -3   5     1915.76     2267.62     76.68 o 
   1  -3   5    20305.01    21746.35    563.78 o 
   2  -3   5     1075.39     1172.80     33.14 o 
   3  -3   5        1.29        3.79      7.58 o 
   4  -3   5      838.15      847.80     59.38 o 
   5  -3   5      584.24      617.91     30.77 o 
   6  -3   5     1494.62     1529.23    101.81 o 
   7  -3   5      368.39      349.01     43.81 o 
   8  -3   5      147.48      126.25     38.86 o 
  -9  -2   5      344.27      383.95     50.73 o 
  -8  -2   5      947.20      926.56     75.64 o 
  -7  -2   5      951.25      947.66     27.24 o 
  -6  -2   5       37.37       48.15      7.42 o 
  -5  -2   5    14491.37    13690.05    459.04 o 
  -4  -2   5     3376.68     3420.85    100.35 o 
  -3  -2   5        4.79       20.52      7.32 o 
  -2  -2   5    33096.92    34961.78    980.18 o 
  -1  -2   5    10849.37    10968.95    358.78 o 
   0  -2   5     2818.27     2981.62     79.48 o 
   1  -2   5      166.72      160.22      9.36 o 
   2  -2   5     1661.91     1799.13     62.08 o 
   3  -2   5     7246.22     7290.54    241.22 o 
   4  -2   5    11110.83    11085.21    478.78 o 
   5  -2   5     1088.26     1067.68     74.60 o 
   6  -2   5     3037.84     3070.34    187.02 o 
   7  -2   5     3510.31     3516.32    214.80 o 
   8  -2   5       82.86      111.15     38.05 o 
  -9  -1   5      227.58      226.91     43.47 o 
  -8  -1   5     1088.51     1041.16     81.52 o 
  -7  -1   5     1366.54     1313.62     34.76 o 
  -6  -1   5       24.74       17.48      6.89 o 
  -5  -1   5      943.32      901.11     35.24 o 
  -4  -1   5     2307.52     2404.98     60.69 o 
  -3  -1   5     1395.43     1444.81     45.11 o 
  -2  -1   5     6920.55     7363.41    254.75 o 
  -1  -1   5      954.47     1004.55     28.17 o 
   0  -1   5      180.33      182.26      8.59 o 
   1  -1   5    15006.47    16020.97    519.47 o 
   2  -1   5      234.02      235.76     14.49 o 
   3  -1   5     1569.74     1614.17     74.97 o 
   4  -1   5      984.52     1045.76     37.41 o 
   5  -1   5      468.99      452.46     34.72 o 
   6  -1   5     4144.67     4345.91    258.50 o 
   7  -1   5     1543.44     1611.90    111.84 o 
   8  -1   5       14.23       26.40     35.97 o 
  -9   0   5       32.79       50.50     35.74 o 
  -8   0   5        4.64       -0.81     29.17 o 
  -7   0   5     2549.31     2505.07     66.93 o 
  -6   0   5        9.94        0.41      6.56 o 
  -5   0   5    11299.54    11259.67    273.78 o 
  -4   0   5       37.45       41.52      5.53 o 
  -3   0   5     1748.55     1691.64     43.08 o 
  -2   0   5    24946.08    26217.30    550.00 o 
  -1   0   5      631.37      660.78     19.32 o 
   1   0   5     1160.18     1235.24     44.92 o 
   2   0   5       19.36        7.73      9.70 o 
   3   0   5     2074.12     2118.53     97.02 o 
   4   0   5     4317.37     4424.43    195.99 o 
   5   0   5     1183.10     1255.01     65.27 o 
   6   0   5      447.99      513.79     41.53 o 
   7   0   5      870.61      906.38     76.67 o 
   8   0   5      275.73      346.36     50.96 o 
  -9   1   5      517.78      555.98     63.65 o 
  -8   1   5     1066.56     1095.07     34.84 o 
  -7   1   5     3667.32     3581.83     93.23 o 
  -6   1   5     1547.73     1535.87     47.31 o 
  -5   1   5      327.22      324.71     13.69 o 
  -4   1   5     2324.55     2339.41     59.34 o 
  -3   1   5     1451.08     1482.96     38.20 o 
  -2   1   5    32300.54    34377.88    721.66 o 
  -1   1   5      359.94      308.30      8.89 o 
   0   1   5     1847.10     1855.22     52.69 o 
   1   1   5    34790.84    35378.96    821.80 o 
   2   1   5      736.91      811.10     42.99 o 
   3   1   5      171.57      168.63     18.02 o 
   4   1   5     3635.44     3716.59    166.80 o 
   5   1   5      139.08      146.02     22.77 o 
   6   1   5     6362.86     6733.66    298.57 o 
   7   1   5      331.33      379.26     38.25 o 
  -9   2   5      254.45      251.01     44.97 o 
  -8   2   5       88.14       93.10     12.49 o 
  -7   2   5      977.39      871.78     49.60 o 
  -6   2   5      117.39      104.56     11.24 o 
  -5   2   5     6833.86     6638.40    185.61 o 
  -4   2   5      429.82      427.81     17.73 o 
  -3   2   5      104.96      110.30      9.45 o 
  -2   2   5    14129.63    14498.29    335.06 o 
  -1   2   5      199.08      185.26      9.73 o 
   0   2   5     1856.61     2012.38     73.86 o 
   1   2   5      706.06      712.61     19.28 o 
   2   2   5      218.23      204.08     11.25 o 
   3   2   5     2073.66     2122.16     99.14 o 
   4   2   5     1699.72     1708.66     83.49 o 
   5   2   5       44.84       39.87     20.21 o 
   6   2   5        5.69       16.20     23.37 o 
   7   2   5      233.70      300.50     37.12 o 
  -9   3   5       13.21        0.57     17.52 o 
  -8   3   5     3523.61     3487.17    127.71 o 
  -7   3   5     3237.70     3111.09     91.37 o 
  -6   3   5       15.87        1.67      9.45 o 
  -5   3   5     2213.60     2162.89     63.90 o 
  -4   3   5     2764.56     2641.95     76.51 o 
  -3   3   5      644.57      634.54     22.54 o 
  -2   3   5    14248.39    14125.66    324.81 o 
  -1   3   5     1013.64     1018.07     32.86 o 
   0   3   5     3214.27     3082.30     78.11 o 
   1   3   5    19369.43    18545.93   1039.63 o 
   2   3   5      131.27      143.84      8.96 o 
   3   3   5      165.31      169.66     21.14 o 
   4   3   5     2162.72     2158.05    103.48 o 
   5   3   5       75.63       86.73     23.53 o 
   6   3   5     3820.42     4081.55    188.78 o 
   7   3   5        4.01       25.37     28.97 o 
  -9   4   5      112.91      129.90     29.46 o 
  -8   4   5      384.57      404.51     22.69 o 
  -7   4   5       33.96       38.29     23.00 o 
  -6   4   5     1337.29     1321.68     43.00 o 
  -5   4   5     9973.62    10001.10    277.32 o 
  -4   4   5     1718.24     1813.90     54.61 o 
  -3   4   5     1000.05     1101.94     34.98 o 
  -2   4   5     3333.71     3399.90     96.15 o 
  -1   4   5      107.45      110.31     10.09 o 
   0   4   5     4718.99     5146.86    149.60 o 
   1   4   5     2503.72     2463.49     75.00 o 
   2   4   5      162.90      144.45     10.24 o 
   3   4   5     6624.85     6727.11    296.70 o 
   4   4   5     7301.27     7625.25    335.63 o 
   5   4   5        6.26      -12.17     22.59 o 
   6   4   5       79.67       71.40     29.60 o 
   7   4   5      722.18      837.13     62.77 o 
  -9   5   5       86.62       75.25     15.76 o 
  -8   5   5     3601.21     3526.98    104.77 o 
  -7   5   5     1094.58     1076.27     39.35 o 
  -6   5   5      492.98      488.05     23.98 o 
  -5   5   5     1988.64     2023.99     61.94 o 
  -4   5   5     1083.10     1099.66     36.48 o 
  -3   5   5       79.38       90.99      9.77 o 
  -2   5   5     3506.10     3465.07     98.47 o 
  -1   5   5      439.53      447.78     24.39 o 
   0   5   5     1607.15     1675.87     58.13 o 
   1   5   5     7057.37     6939.81    451.76 o 
   2   5   5     1961.47     1439.79    168.68 o 
   3   5   5      278.24      268.34     29.53 o 
   4   5   5      338.73      349.62     33.81 o 
   5   5   5      240.06      228.43     32.97 o 
   6   5   5     1741.05     1887.65    101.62 o 
  -8   6   5     1831.02     1779.37     72.81 o 
  -7   6   5        5.54      -10.01     13.37 o 
  -6   6   5      650.03      649.68     28.71 o 
  -5   6   5    13605.64    13717.91    381.44 o 
  -4   6   5     1726.83     1730.55     54.11 o 
  -3   6   5      178.81      168.34     12.60 o 
  -2   6   5    13549.21    14216.24    392.87 o 
  -1   6   5      765.50      803.63     27.91 o 
   0   6   5     3393.61     3566.23     90.29 o 
   1   6   5      820.79      868.67     33.83 o 
   2   6   5     1850.02     1019.42     59.99 o 
   3   6   5     7867.78     6442.39    541.45 o 
   4   6   5     3054.53     2873.20    137.61 o 
   5   6   5      461.64      497.00     45.90 o 
   6   6   5      785.19      898.04     66.98 o 
  -8   7   5     1135.64     1206.82     46.92 o 
  -7   7   5      963.94      928.96     55.57 o 
  -6   7   5      660.04      676.17     30.97 o 
  -5   7   5      881.05      931.95     35.92 o 
  -4   7   5      734.64      804.62     34.65 o 
  -3   7   5       53.53       65.12     11.53 o 
  -2   7   5     2629.21     2633.84     77.99 o 
  -1   7   5      720.12      713.95     30.32 o 
   0   7   5      428.95      488.80     37.15 o 
   1   7   5     3720.46     3755.44    173.77 o 
   2   7   5      494.65      239.02     40.47 o 
   3   7   5      500.03      269.30     53.04 o 
   4   7   5      633.54      531.02     94.43 o 
   5   7   5      136.78      123.30     40.30 o 
  -8   8   5      631.74      712.44     55.34 o 
  -7   8   5      259.66      281.11     22.94 o 
  -6   8   5      334.09      321.29     22.70 o 
  -5   8   5     5881.81     5896.81    169.59 o 
  -4   8   5       34.64       17.22     12.92 o 
  -3   8   5      157.98      167.47     15.52 o 
  -2   8   5     6839.74     6864.93    193.38 o 
  -1   8   5      296.96      322.61     29.17 o 
   0   8   5     1044.27     1115.05     50.55 o 
   1   8   5      521.09      691.44     51.03 o 
   2   8   5      691.74      661.20     95.64 o 
   3   8   5     1777.23     1364.58    118.41 o 
   4   8   5      856.24      606.77    106.42 o 
   5   8   5       66.26        2.73     33.59 o 
  -7   9   5      789.06      908.34     62.15 o 
  -6   9   5      584.77      610.23     57.25 o 
  -5   9   5      337.59      352.84     28.36 o 
  -4   9   5       94.88       76.60     15.81 o 
  -3   9   5     1417.48     1352.63     46.83 o 
  -2   9   5     7683.70     7407.48    328.03 o 
  -1   9   5       39.17       13.14     17.30 o 
   0   9   5     1234.31     1259.98    121.64 o 
   1   9   5     5778.27     6454.37    287.73 o 
   2   9   5       17.08       48.35     28.93 o 
   3   9   5     1125.52     1034.84    160.73 o 
   4   9   5      113.46      141.39     33.80 o 
  -6  10   5        2.47       -1.96     24.79 o 
  -5  10   5     3174.54     2871.44    139.86 o 
  -4  10   5      375.91      304.74     33.21 o 
  -3  10   5      262.88      193.47     27.90 o 
  -2  10   5      860.82      720.97     48.77 o 
  -1  10   5      293.22      251.74     51.71 o 
   0  10   5      413.45      545.14     72.75 o 
   1  10   5      132.57      185.77     32.85 o 
   2  10   5       53.79       85.99     32.85 o 
   3  10   5      773.89      839.29    128.50 o 
  -5  11   5        0.94      -17.18     25.37 o 
  -4  11   5      451.15      389.49     38.74 o 
  -3  11   5     2310.67     2149.43    108.73 o 
  -2  11   5     3103.35     3052.12    145.28 o 
  -1  11   5      401.42      387.59     71.37 o 
   0  11   5     1653.85     1904.65    153.23 o 
   1  11   5     3080.62     3627.46    171.01 o 
   2  11   5       88.37      153.77     27.84 o 
  -4  12   5       13.39      -22.25     25.48 o 
  -3  12   5       87.28       36.32     26.63 o 
  -2  12   5      207.95      195.20     30.79 o 
  -1  12   5      227.02      305.32     60.88 o 
   0  12   5     1962.97     2288.72    176.41 o 
   1  12   5      805.71      977.52    100.77 o 
   0 -14   6       86.59       35.51     38.05 o 
   1 -14   6     2591.21     2699.88    102.79 o 
  -3 -13   6       97.52       72.06     35.97 o 
  -2 -13   6     3925.82     4068.38    224.95 o 
  -1 -13   6       57.75       48.31     34.36 o 
   0 -13   6        6.81      -16.60     33.90 o 
   1 -13   6     1131.58     1009.19     49.95 o 
   2 -13   6       10.52      -11.40     36.31 o 
   3 -13   6      246.28      216.00     33.96 o 
  -4 -12   6      415.63      411.97     50.62 o 
  -3 -12   6      200.28      143.32     37.59 o 
  -2 -12   6     2017.52     2042.09    124.52 o 
  -1 -12   6      205.00      164.76     37.13 o 
   0 -12   6       35.65        7.96     31.82 o 
   1 -12   6     6608.33     5672.70    637.50 o 
   2 -12   6      497.10      491.09     46.70 o 
   3 -12   6      113.97      138.13     16.99 o 
   4 -12   6     1831.61     1996.71     62.49 o 
  -5 -11   6      899.17      954.00     79.44 o 
  -4 -11   6        4.50      -11.18     31.94 o 
  -3 -11   6       60.74       44.04     31.59 o 
  -2 -11   6     3554.44     3560.71    197.05 o 
  -1 -11   6      130.17       88.55     30.79 o 
   0 -11   6       36.95       16.15     30.44 o 
   1 -11   6       80.89       63.22     36.67 o 
   2 -11   6      414.56      420.69     27.96 o 
   3 -11   6      427.79      501.72     25.78 o 
   4 -11   6     1055.89     1166.90     54.12 o 
   5 -11   6      126.97      133.37     17.90 o 
  -6 -10   6      279.97      298.40     47.39 o 
  -5 -10   6      644.83      620.20     64.68 o 
  -4 -10   6     2292.55     2472.97    145.28 o 
  -3 -10   6     1005.38     1065.61     78.06 o 
  -2 -10   6     1604.46     1490.03     95.47 o 
  -1 -10   6        0.85      -34.59     23.06 o 
   0 -10   6     2356.74     2106.59    180.04 o 
   1 -10   6    13004.36    13227.77    437.84 o 
   2 -10   6       63.30       62.14     15.29 o 
   3 -10   6      108.00      131.19     17.57 o 
   4 -10   6     3682.05     4035.81    112.56 o 
   5 -10   6       62.23       46.67     13.65 o 
   6 -10   6     1391.64     1515.97     91.20 o 
  -6  -9   6      440.92      496.02     52.69 o 
  -5  -9   6     3544.04     3870.52    214.57 o 
  -4  -9   6      730.46      729.05     63.07 o 
  -3  -9   6       18.73        8.88     26.52 o 
  -2  -9   6     3576.21     3074.49    170.64 o 
  -1  -9   6       23.03        4.07     13.15 o 
   0  -9   6     1521.13     1531.51     59.31 o 
   1  -9   6      553.05      610.63     31.75 o 
   2  -9   6      743.88      799.30     36.75 o 
   3  -9   6     2170.35     2308.85     83.34 o 
   4  -9   6     4651.00     4860.13    133.22 o 
   5  -9   6       49.65       11.76     14.51 o 
   6  -9   6      201.03      170.58     16.82 o 
  -7  -8   6      238.85      289.17     47.04 o 
  -6  -8   6      160.52      153.70     37.01 o 
  -5  -8   6     1940.33     1950.42    118.64 o 
  -4  -8   6      674.18      830.63     65.49 o 
  -3  -8   6      302.82      296.67     35.97 o 
  -2  -8   6      154.34       88.32     24.44 o 
  -1  -8   6       12.44        6.38     11.30 o 
   0  -8   6     1139.93     1250.81     49.23 o 
   1  -8   6     4928.37     5312.46    180.04 o 
   2  -8   6     1886.16     2022.05     83.59 o 
   3  -8   6      352.89      388.39     24.02 o 
   4  -8   6     1073.38     1087.02     36.60 o 
   5  -8   6     1263.57     1243.26     62.17 o 
   6  -8   6     1022.49      893.30    106.48 o 
   7  -8   6      475.12      421.42     37.01 o 
  -7  -7   6       15.34       34.24     34.71 o 
  -6  -7   6       32.93       47.73     19.72 o 
  -5  -7   6     8250.06     8305.00    320.19 o 
  -4  -7   6     2354.16     2411.97    138.13 o 
  -3  -7   6      768.96      680.50     55.00 o 
  -2  -7   6    12514.94    11352.12    638.30 o 
  -1  -7   6     1534.02     1546.93     58.01 o 
   0  -7   6     5052.23     5326.91    225.30 o 
   1  -7   6       13.15       30.30     15.22 o 
   2  -7   6      174.24      183.40     14.68 o 
   3  -7   6    12740.95    12812.81    421.56 o 
   4  -7   6     5551.72     5586.99    187.58 o 
   5  -7   6      214.29      204.57     15.05 o 
   6  -7   6     1741.27     1554.77    159.75 o 
  -8  -6   6     1818.74     1863.35     86.38 o 
  -7  -6   6      445.40      483.18     36.32 o 
  -6  -6   6        2.36       -9.39     20.06 o 
  -5  -6   6     1463.36     1532.06     67.91 o 
  -4  -6   6      110.66      117.71     30.44 o 
  -3  -6   6       29.62       11.61     10.95 o 
  -2  -6   6     2614.05     2531.75     86.17 o 
  -1  -6   6       91.18      109.15     11.55 o 
   0  -6   6       63.19       52.30      9.30 o 
   1  -6   6     9629.31    10249.05    337.79 o 
   2  -6   6      161.59      145.39     12.66 o 
   3  -6   6      587.76      632.02     24.53 o 
   4  -6   6      104.99       97.39     11.24 o 
   5  -6   6      718.07      648.88     39.06 o 
   6  -6   6     4455.13     4398.25    197.28 o 
   7  -6   6      129.45      108.27     23.64 o 
  -8  -5   6       61.12       60.11     24.16 o 
  -7  -5   6      753.84      755.52     45.31 o 
  -6  -5   6      164.33      151.85     13.29 o 
  -5  -5   6    12593.95    11929.24    456.27 o 
  -4  -5   6        6.50       11.76     11.88 o 
  -3  -5   6      881.48      850.02     39.97 o 
  -2  -5   6    19256.93    19501.64    554.03 o 
  -1  -5   6      164.18      204.65     18.85 o 
   0  -5   6     1069.99     1167.78     43.36 o 
   1  -5   6      885.74      885.23     34.74 o 
   2  -5   6      240.60      237.92     13.02 o 
   3  -5   6     8557.43     8774.09    251.51 o 
   4  -5   6     1355.31     1321.49     43.21 o 
   5  -5   6     1150.04     1063.56     79.54 o 
   6  -5   6     1770.59     1735.61     68.91 o 
   7  -5   6      332.37      314.86     25.40 o 
  -8  -4   6     3421.06     3458.99    143.18 o 
  -7  -4   6      565.40      519.02     37.20 o 
  -6  -4   6      734.86      732.60     26.33 o 
  -5  -4   6      477.35      452.38     29.77 o 
  -4  -4   6      135.63      165.74     15.75 o 
  -3  -4   6      119.15      106.74     16.83 o 
  -2  -4   6    11088.82    11575.82    327.27 o 
  -1  -4   6      767.83      759.53     29.82 o 
   0  -4   6     3806.88     3984.77    133.23 o 
   1  -4   6    12386.24    11820.05    455.58 o 
   2  -4   6      117.13      124.93      9.15 o 
   3  -4   6     2646.21     2709.71     80.56 o 
   4  -4   6     1265.08     1245.02     41.22 o 
   5  -4   6       20.16       20.51     10.65 o 
   6  -4   6     7271.46     7488.56    263.21 o 
   7  -4   6      175.43      188.21     29.81 o 
  -9  -3   6       37.42       65.72     37.13 o 
  -8  -3   6        0.79      -21.79     30.09 o 
  -7  -3   6      413.38      531.85     45.57 o 
  -6  -3   6      156.16      150.99      9.61 o 
  -5  -3   6     7156.02     6930.88    155.94 o 
  -4  -3   6      736.89      751.86     26.79 o 
  -3  -3   6      365.74      333.71     27.48 o 
  -2  -3   6     7097.51     7327.59    269.00 o 
  -1  -3   6     1379.50     1292.14     46.26 o 
   0  -3   6      582.42      572.78     20.18 o 
   1  -3   6      374.47      414.54     17.33 o 
   2  -3   6     3155.59     3451.83     92.52 o 
   3  -3   6     6196.09     6578.09    173.87 o 
   4  -3   6      995.15     1055.00     54.94 o 
   5  -3   6       47.10       66.87     24.10 o 
   6  -3   6        0.12        1.38     25.83 o 
   7  -3   6      182.60      218.61     39.66 o 
  -9  -2   6      291.75      327.11     48.77 o 
  -8  -2   6     5313.19     5537.08    327.34 o 
  -7  -2   6     2592.39     2498.44     74.62 o 
  -6  -2   6      939.22      916.72     25.57 o 
  -5  -2   6     1179.15     1173.52     38.81 o 
  -4  -2   6     1084.49     1093.57     30.32 o 
  -3  -2   6     8076.68     7794.37    257.97 o 
  -2  -2   6    13035.11    14236.78    428.59 o 
  -1  -2   6      483.16      447.65     19.21 o 
   0  -2   6    11729.85    12259.29    319.94 o 
   1  -2   6    21366.63    21450.09    683.61 o 
   2  -2   6       86.10       94.73      9.50 o 
   3  -2   6       78.94       78.05     10.37 o 
   4  -2   6     2911.47     3000.54    135.50 o 
   5  -2   6      102.19      103.50     20.97 o 
   6  -2   6     7139.44     7248.37    421.88 o 
   7  -2   6      130.04      145.39     37.01 o 
  -9  -1   6       85.21      117.03     38.63 o 
  -8  -1   6      444.31      475.15     56.27 o 
  -7  -1   6       72.46       69.70     10.04 o 
  -6  -1   6      288.45      272.20     16.32 o 
  -5  -1   6     8772.35     8826.91    244.82 o 
  -4  -1   6       28.15       35.72      5.96 o 
  -3  -1   6      298.64      289.04     18.96 o 
  -2  -1   6     7798.05     8457.57    220.56 o 
  -1  -1   6     1004.65     1009.23     28.92 o 
   0  -1   6     7743.41     7897.94    206.82 o 
   1  -1   6     2715.01     2794.19     94.78 o 
   2  -1   6     1108.27     1121.79     41.42 o 
   3  -1   6     7885.21     8114.29    349.88 o 
   4  -1   6     2025.12     2083.97     97.51 o 
   5  -1   6      114.12      113.89     21.25 o 
   6  -1   6       25.83       39.54     23.04 o 
   7  -1   6      159.43      205.81     40.82 o 
  -9   0   6        4.62      -18.33     34.01 o 
  -8   0   6     6101.13     6230.44    160.00 o 
  -7   0   6      423.49      393.78     19.38 o 
  -6   0   6       34.64       37.94      9.05 o 
  -5   0   6     3089.98     3093.42     89.23 o 
  -4   0   6      342.34      303.63     12.42 o 
  -3   0   6     3381.44     3479.21     85.54 o 
  -2   0   6     5483.65     5715.10    121.29 o 
  -1   0   6     1454.46     1429.74     39.70 o 
   0   0   6     6133.98     5817.19    273.93 o 
   1   0   6     6427.81     6523.70    275.08 o 
   2   0   6     3227.99     3282.95    145.25 o 
   3   0   6      123.43      160.04     18.50 o 
   4   0   6      345.64      332.82     28.10 o 
   5   0   6       84.64      118.29     22.43 o 
   6   0   6     4182.17     4460.00    201.78 o 
   7   0   6       57.32       79.10     36.20 o 
  -9   1   6       53.83       50.39     37.82 o 
  -8   1   6     2142.52     2122.48     59.18 o 
  -7   1   6       92.51       85.32     10.85 o 
  -6   1   6        3.11       14.67      8.95 o 
  -5   1   6    17038.41    16831.75    465.03 o 
  -4   1   6     2223.02     2322.81     58.72 o 
  -3   1   6      157.24      131.35     12.46 o 
  -2   1   6    10528.96    10828.22    228.00 o 
  -1   1   6      254.02      245.01      8.56 o 
   0   1   6    22556.67    22912.83    628.35 o 
   1   1   6      571.93      491.11     27.00 o 
   2   1   6      691.41      709.69     41.27 o 
   3   1   6    15754.40    16153.29    693.59 o 
   4   1   6     3116.41     3256.00    148.10 o 
   5   1   6      175.50      192.76     26.15 o 
   6   1   6      833.10      868.24     56.61 o 
   7   1   6      259.04      365.95     45.66 o 
  -9   2   6       14.80       23.98     35.63 o 
  -8   2   6     4627.88     4575.46    164.14 o 
  -7   2   6       49.84       53.87     11.43 o 
  -6   2   6      416.33      397.19     19.81 o 
  -5   2   6      315.89      318.88     21.79 o 
  -4   2   6      135.42      125.98     13.78 o 
  -3   2   6     1800.12     1858.05     54.70 o 
  -2   2   6     2405.26     2235.28     53.50 o 
  -1   2   6      222.98      223.70     11.59 o 
   0   2   6     1308.67     1338.75     47.97 o 
   1   2   6     3266.62     3149.03     81.80 o 
   2   2   6     3457.00     3539.21    100.57 o 
   3   2   6     3112.68     3248.41    147.34 o 
   5   2   6       11.27       -7.78     20.60 o 
   6   2   6     3299.34     3623.87    169.37 o 
   7   2   6       21.69       40.10     29.60 o 
  -9   3   6       97.36      114.06     20.46 o 
  -8   3   6      948.89      972.94     49.91 o 
  -7   3   6      269.19      269.39     16.96 o 
  -6   3   6     1194.15     1167.28     43.53 o 
  -5   3   6    13682.29    13647.37    376.69 o 
  -4   3   6       44.01       40.75      8.38 o 
  -3   3   6      488.03      481.25     25.48 o 
  -2   3   6     7671.92     7338.32    169.83 o 
  -1   3   6      177.81      197.92     11.64 o 
   0   3   6     8258.32     8230.39    205.86 o 
   1   3   6       57.69       53.25      9.90 o 
   2   3   6      687.18      570.91     40.29 o 
   3   3   6     9069.36     9011.41    394.10 o 
   4   3   6      493.47      498.98     40.06 o 
   5   3   6      489.13      525.14     43.69 o 
   6   3   6      137.14      155.73     31.78 o 
   7   3   6        4.75       13.86     31.24 o 
  -9   4   6      242.15      248.50     18.55 o 
  -8   4   6     2082.82     1956.84     73.10 o 
  -7   4   6       44.91       40.28     12.42 o 
  -6   4   6      790.95      783.07     43.01 o 
  -5   4   6       57.84       72.63     10.68 o 
  -4   4   6     1023.89      989.52     33.33 o 
  -3   4   6     5441.72     5510.29    153.84 o 
  -2   4   6    13029.39    13454.47    369.91 o 
  -1   4   6      323.68      290.77     14.09 o 
   0   4   6      762.84      803.71     39.61 o 
   1   4   6     4667.74     4739.72    131.11 o 
   2   4   6      388.99      278.00     29.46 o 
   3   4   6     4065.88     3945.12    180.15 o 
   4   4   6       62.68       37.70     22.90 o 
   5   4   6      703.96      750.57     54.35 o 
   6   4   6     6172.02     6907.43    311.07 o 
  -8   5   6      320.05      297.79     20.90 o 
  -7   5   6      427.03      402.60     22.60 o 
  -6   5   6      939.81      974.12     35.89 o 
  -5   5   6     6825.00     6853.96    193.08 o 
  -4   5   6     1285.47     1336.71     43.34 o 
  -3   5   6      216.72      236.58     14.46 o 
  -2   5   6     2612.90     2687.88     77.96 o 
  -1   5   6     1789.06     1894.57     55.79 o 
   0   5   6     3050.92     3224.92    112.63 o 
   1   5   6       52.07       61.64      8.37 o 
   2   5   6       66.89       -9.79     19.92 o 
   3   5   6     3766.56     3183.45    150.30 o 
   4   5   6       10.19        1.30     24.95 o 
   5   5   6        4.99      -17.46     27.02 o 
   6   5   6       24.90       73.05     33.46 o 
  -8   6   6     5342.34     5221.82    151.38 o 
  -7   6   6      236.12      270.10     19.88 o 
  -6   6   6     1828.10     1896.38     60.59 o 
  -5   6   6       83.94       96.58     13.39 o 
  -4   6   6     1114.73     1156.80     39.76 o 
  -3   6   6     8637.88     9223.54    257.57 o 
  -2   6   6     6435.09     6745.86    189.24 o 
  -1   6   6       56.75       73.66      9.78 o 
   0   6   6     6428.10     7124.18    231.58 o 
   1   6   6     4345.92     4466.02    202.84 o 
   2   6   6        4.25      -29.40     19.60 o 
   3   6   6     1865.67     1315.59    185.98 o 
   4   6   6     1045.09      959.99     94.60 o 
   5   6   6     1071.42     1060.98     70.72 o 
  -8   7   6      275.85      358.93     24.99 o 
  -7   7   6       92.66      103.82     17.69 o 
  -6   7   6        3.87        6.54     26.00 o 
  -5   7   6     5448.02     5472.86    157.36 o 
  -4   7   6      640.80      662.08     28.66 o 
  -3   7   6        6.58       23.27     10.96 o 
  -2   7   6       84.27       97.93     12.35 o 
  -1   7   6      514.61      548.08     23.52 o 
   0   7   6     4708.80     5139.07    153.24 o 
   1   7   6       25.39       71.46     25.38 o 
   2   7   6      698.10      623.13     66.47 o 
   3   7   6     2607.62     1427.53     79.93 o 
   4   7   6      139.89      109.49     49.69 o 
   5   7   6       24.05      -15.25     33.03 o 
  -7   8   6        4.11       -5.26     22.54 o 
  -6   8   6      412.58      399.75     24.95 o 
  -5   8   6       47.19       52.85     15.55 o 
  -4   8   6      234.61      242.00     18.86 o 
  -3   8   6     3104.55     3233.19     96.09 o 
  -2   8   6     1625.37     1654.14     53.05 o 
  -1   8   6      658.07      716.33     28.90 o 
   0   8   6     2666.74     2956.49    104.08 o 
   1   8   6      247.42      276.56     45.37 o 
   2   8   6       53.87       57.98     43.01 o 
   3   8   6     1673.19      944.20     84.28 o 
   4   8   6      324.57      129.49     39.84 o 
  -7   9   6      141.35      142.38     31.59 o 
  -6   9   6      494.42      481.03     30.38 o 
  -5   9   6     4441.03     4773.83    145.62 o 
  -4   9   6      174.05      195.04     19.48 o 
  -3   9   6     1009.51     1057.08     47.79 o 
  -2   9   6      918.59      968.90     37.08 o 
  -1   9   6      193.30      194.86     23.87 o 
   0   9   6     7012.93     7925.76    535.57 o 
   1   9   6      304.29      399.18     39.92 o 
   2   9   6      398.20      500.68     48.31 o 
   3   9   6     3772.54     3639.17    240.63 o 
   4   9   6       88.97      132.16     36.10 o 
  -6  10   6      117.69       90.05     29.86 o 
  -5  10   6        2.97      -17.18     23.87 o 
  -4  10   6      157.31      108.84     26.87 o 
  -3  10   6     1551.91     1405.28     76.79 o 
  -2  10   6      402.59      313.04     31.71 o 
  -1  10   6      252.70      228.27     56.15 o 
   0  10   6       58.05       99.62     47.62 o 
   1  10   6       80.59      129.46     32.49 o 
   2  10   6        7.61       47.38     32.43 o 
   3  10   6     1200.31     1381.16     85.47 o 
  -5  11   6     3939.80     3512.86    169.38 o 
  -4  11   6       45.30       -6.23     25.48 o 
  -3  11   6       17.88      -19.60     22.94 o 
  -2  11   6      982.60      893.12     58.34 o 
  -1  11   6      482.50      504.32     72.06 o 
   0  11   6     3131.58     3460.98    251.36 o 
   1  11   6       77.29      136.75     52.81 o 
  -3  12   6      897.60      837.54     59.15 o 
  -2  12   6     1014.23     1108.38     58.94 o 
  -1  12   6       18.38       52.69     51.65 o 
  -2 -13   7      144.65      112.88     38.40 o 
  -1 -13   7       67.71       12.34     36.20 o 
   0 -13   7     1035.92      968.64     79.56 o 
   1 -13   7     1082.28     1015.25    178.49 o 
   2 -13   7      315.61      303.30    125.50 o 
   3 -13   7       81.69       77.28     31.88 o 
  -4 -12   7      619.51      637.84     65.49 o 
  -3 -12   7       46.42       60.07     34.71 o 
  -2 -12   7     2848.48     2818.52    162.92 o 
  -1 -12   7       33.43      -38.86     32.05 o 
   0 -12   7     2675.85     2397.98    203.97 o 
   1 -12   7       61.27       66.16     41.45 o 
   2 -12   7        7.36        9.51     18.07 o 
   3 -12   7     4784.69     4962.19    137.87 o 
   4 -12   7     1195.74     1313.39     46.74 o 
  -5 -11   7      766.71      882.97     77.83 o 
  -4 -11   7      114.39      123.26     37.82 o 
  -3 -11   7      344.12      281.22     41.39 o 
  -2 -11   7      536.69      461.66     47.73 o 
  -1 -11   7      204.01       74.83     32.75 o 
   0 -11   7      615.19      482.29     94.14 o 
   1 -11   7      878.74      852.01     42.32 o 
   2 -11   7      251.21      309.42     37.70 o 
   3 -11   7      271.54      292.63     28.94 o 
   4 -11   7        2.50       -4.16     20.41 o 
   5 -11   7       99.90      121.21     23.80 o 
  -6 -10   7      552.83      580.88     60.65 o 
  -5 -10   7     4992.70     5576.05    301.51 o 
  -4 -10   7      183.16      219.07     39.32 o 
  -3 -10   7       29.51      -13.95     27.56 o 
  -2 -10   7     6700.04     5812.30    309.12 o 
  -1 -10   7      152.51       95.72     44.33 o 
   0 -10   7     1714.74     1627.06     64.04 o 
   1 -10   7      160.22      159.01     40.87 o 
   2 -10   7      303.80      351.00     24.57 o 
   3 -10   7     8936.34     9524.89    319.29 o 
   4 -10   7      102.62      160.74     16.48 o 
   5 -10   7      127.14      146.97     16.82 o 
  -6  -9   7      261.50      313.85     46.70 o 
  -5  -9   7      726.46      711.75     65.95 o 
  -4  -9   7      477.46      500.98     55.23 o 
  -3  -9   7     2130.50     1821.17    110.46 o 
  -2  -9   7     3650.31     2874.79    161.42 o 
  -1  -9   7      109.12       87.20     24.16 o 
   0  -9   7     1432.63     1480.05     58.17 o 
   1  -9   7     2875.62     3096.56    109.63 o 
   2  -9   7      151.04      173.06     17.93 o 
   3  -9   7      176.79      210.20     19.22 o 
   4  -9   7       25.88       17.68     14.76 o 
   5  -9   7        1.81       17.13     19.91 o 
   6  -9   7     5018.39     4973.32    138.16 o 
  -7  -8   7       92.41       69.64     39.09 o 
  -6  -8   7      334.97      321.80     45.66 o 
  -5  -8   7     2795.33     3084.64    175.03 o 
  -4  -8   7      424.69      438.60     44.85 o 
  -3  -8   7      165.09      129.37     28.02 o 
  -2  -8   7     3000.03     2802.31    100.66 o 
  -1  -8   7     2416.00     2323.29     84.11 o 
   0  -8   7     1021.43     1061.87     58.34 o 
   1  -8   7       41.96       47.41     12.57 o 
   2  -8   7      114.08      112.23     14.68 o 
   3  -8   7     4085.32     4343.79    148.75 o 
   4  -8   7       16.41        6.13     12.93 o 
   5  -8   7      258.21      270.88     25.37 o 
   6  -8   7      163.28      169.12     20.36 o 
  -7  -7   7      283.46      279.72     44.74 o 
  -6  -7   7     1239.08     1322.73     91.55 o 
  -5  -7   7      203.64      168.80     34.13 o 
  -4  -7   7        9.82       25.60     24.79 o 
  -3  -7   7     6832.62     5797.89    305.09 o 
  -2  -7   7     6453.56     6212.88    209.05 o 
  -1  -7   7      231.38      270.79     19.22 o 
   0  -7   7     7321.58     7698.96    264.21 o 
   1  -7   7     8077.63     8514.84    283.00 o 
   2  -7   7      415.90      444.93     25.06 o 
   3  -7   7      591.81      644.38     30.51 o 
   4  -7   7      801.52      781.50     35.47 o 
   5  -7   7     1449.50     1330.25     43.62 o 
   6  -7   7     5555.83     5307.28    237.06 o 
  -8  -6   7       62.11       34.59     37.70 o 
  -7  -6   7       46.53       35.69     23.12 o 
  -6  -6   7      129.69      132.12     13.21 o 
  -5  -6   7     4506.77     4267.18    169.57 o 
  -4  -6   7       39.08       52.46     23.29 o 
  -3  -6   7       37.77       53.27     20.06 o 
  -2  -6   7      905.70      888.53     37.79 o 
  -1  -6   7     1346.60     1422.04     69.76 o 
   0  -6   7     5847.90     6148.17    205.80 o 
   1  -6   7      696.06      703.67     45.66 o 
   2  -6   7      953.33      999.73     39.99 o 
   3  -6   7     8893.11     8974.68    296.30 o 
   4  -6   7      318.10      329.67     22.42 o 
   5  -6   7      383.13      341.22     30.99 o 
   6  -6   7       12.23       12.22     20.06 o 
   7  -6   7       23.47        0.58     22.14 o 
  -8  -5   7     5151.18     5191.00    207.16 o 
  -7  -5   7      527.93      536.78     38.34 o 
  -6  -5   7      278.86      298.96     26.60 o 
  -5  -5   7     1823.74     1646.10     75.81 o 
  -4  -5   7       24.95       28.70     12.13 o 
  -3  -5   7     8923.51     8943.94    257.05 o 
  -2  -5   7     1596.72     1622.59     50.13 o 
  -1  -5   7     1338.36     1380.20     50.78 o 
   0  -5   7    10319.37    10268.11    337.45 o 
   1  -5   7     2736.35     2896.99     99.20 o 
   2  -5   7      243.82      234.25     13.40 o 
   3  -5   7      159.44      178.68     15.32 o 
   4  -5   7      440.89      411.72     20.69 o 
   5  -5   7      136.16      129.32     39.50 o 
   6  -5   7     3494.52     3385.92    155.77 o 
   7  -5   7      605.09      609.13     44.97 o 
  -8  -4   7      930.85      938.09     75.98 o 
  -7  -4   7      326.21      322.59     20.25 o 
  -6  -4   7     1035.57      985.12     50.36 o 
  -5  -4   7     7491.26     7211.08    278.20 o 
  -4  -4   7      409.16      458.75     58.40 o 
  -3  -4   7      183.29      197.56     11.95 o 
  -2  -4   7     4105.27     4361.82    125.11 o 
  -1  -4   7      401.86      459.00     27.50 o 
   0  -4   7    16778.69    16921.01    553.13 o 
   1  -4   7      779.68      786.42     27.26 o 
   2  -4   7       75.50       91.85      8.26 o 
   3  -4   7    12345.88    12364.80    353.02 o 
   4  -4   7      454.22      445.81     27.44 o 
   5  -4   7      464.52      459.66     28.66 o 
   6  -4   7      328.86      354.52     25.97 o 
   7  -4   7       21.25       16.16     18.88 o 
  -8  -3   7     3255.86     3431.69    210.08 o 
  -7  -3   7      163.58      158.75     11.23 o 
  -6  -3   7      167.36      176.69     10.61 o 
  -5  -3   7      609.60      602.59     23.08 o 
  -4  -3   7     1393.52     1427.06     45.18 o 
  -3  -3   7     4993.13     5106.30    171.28 o 
  -2  -3   7      617.06      620.11     26.05 o 
  -1  -3   7       55.11       47.45      7.55 o 
   0  -3   7     2321.10     2234.86     68.28 o 
   1  -3   7      453.73      486.95     17.56 o 
   2  -3   7      407.37      427.79     17.11 o 
   3  -3   7     3408.18     3527.34     95.68 o 
   4  -3   7      674.39      674.76     41.25 o 
   5  -3   7      182.46      234.06     33.90 o 
   6  -3   7     3831.18     4132.37    248.82 o 
   7  -3   7       44.07       57.42     35.28 o 
  -9  -2   7      607.87      667.13     69.53 o 
  -8  -2   7     1155.92     1165.46     89.01 o 
  -7  -2   7      224.40      234.16     13.80 o 
  -6  -2   7     3283.56     3362.52    100.63 o 
  -5  -2   7    12738.12    12980.09    290.87 o 
  -4  -2   7        7.02        8.81      6.15 o 
  -3  -2   7       44.16       42.33      6.64 o 
  -2  -2   7     9110.76     9630.97    251.33 o 
  -1  -2   7      476.04      502.63     21.54 o 
   0  -2   7    16099.66    16878.29    440.67 o 
   1  -2   7      108.07      106.38      9.30 o 
   2  -2   7     1736.70     1809.64     50.86 o 
   3  -2   7    13314.19    13906.80    457.58 o 
   4  -2   7       32.06       40.33     16.95 o 
   5  -2   7       12.26       13.69     19.36 o 
   6  -2   7      766.62      792.46     69.07 o 
   7  -2   7        2.36        0.23     33.55 o 
  -9  -1   7       22.31       19.26     37.01 o 
  -8  -1   7     1812.64     1885.65     53.81 o 
  -7  -1   7      198.13      206.87     19.11 o 
  -6  -1   7     1709.36     1641.05     45.67 o 
  -5  -1   7      172.30      174.36     10.07 o 
  -4  -1   7     2739.45     2728.95     68.88 o 
  -3  -1   7    10844.70    11012.27    231.72 o 
  -2  -1   7     6279.23     6338.86    166.11 o 
  -1  -1   7      329.77      321.38     12.85 o 
   0  -1   7     1801.60     1875.25     51.80 o 
   1  -1   7     1041.75     1078.60     35.91 o 
   2  -1   7     1084.20     1113.94     46.69 o 
   3  -1   7     5444.83     5821.63    253.80 o 
   4  -1   7       88.65       96.70     19.51 o 
   5  -1   7     1031.21     1122.33     62.61 o 
   6  -1   7     5788.44     6214.53    277.00 o 
   7  -1   7       22.37       48.08     36.78 o 
  -9   0   7      535.53      558.40     66.18 o 
  -8   0   7      526.63      529.03     23.48 o 
  -7   0   7       60.57       69.57     10.81 o 
  -6   0   7     3541.84     3493.89    100.75 o 
  -5   0   7     5580.56     5525.02    136.24 o 
  -4   0   7     1302.09     1302.98     34.97 o 
  -3   0   7      415.21      424.25     12.89 o 
  -2   0   7     4212.01     4207.54     90.14 o 
  -1   0   7       98.43       94.34      6.42 o 
   0   0   7     9580.44     9552.59    225.12 o 
   1   0   7      263.98      277.71     20.75 o 
   2   0   7      405.58      397.30     31.17 o 
   3   0   7     6545.49     6750.99    292.97 o 
   4   0   7     1297.06     1348.74     69.24 o 
   5   0   7       20.46       34.39     21.84 o 
   6   0   7        1.68       24.95     24.76 o 
   7   0   7       54.89       70.14     30.49 o 
  -9   1   7        3.34       -4.38     36.43 o 
  -8   1   7     3071.53     3109.21    114.41 o 
  -7   1   7        5.93       -2.09     11.59 o 
  -6   1   7     3776.66     3747.80    109.31 o 
  -5   1   7       10.85        3.61      8.37 o 
  -4   1   7      102.87       98.49      6.92 o 
  -3   1   7    18112.27    17884.01    375.74 o 
  -2   1   7     9000.72     9270.01    195.08 o 
  -1   1   7       44.45       43.18      4.41 o 
   0   1   7     6333.32     6100.94    351.49 o 
   1   1   7     1736.06     1734.48     65.55 o 
   2   1   7     2535.84     2486.98     93.47 o 
   3   1   7     2777.56     2799.04    128.67 o 
   4   1   7     1059.50     1066.16     59.76 o 
   5   1   7     2208.08     2362.80    114.12 o 
   6   1   7     4693.36     5133.65    232.40 o 
   7   1   7      330.28      367.78     41.36 o 
  -9   2   7      310.17      289.87     25.72 o 
  -8   2   7      331.94      325.17     18.02 o 
  -7   2   7       42.30       37.37     11.52 o 
  -6   2   7     1511.61     1477.69     47.17 o 
  -5   2   7     2360.83     2312.22     68.62 o 
  -4   2   7     1796.18     1857.43     55.77 o 
  -3   2   7      574.40      542.55     27.29 o 
  -2   2   7       38.85       45.26      5.20 o 
  -1   2   7      344.84      329.42     14.30 o 
   0   2   7    10074.44     9239.92    351.73 o 
   1   2   7      412.14      385.60     25.61 o 
   2   2   7       91.73       73.20     22.94 o 
   3   2   7     5084.61     5242.70    233.11 o 
   4   2   7      545.38      546.40     42.27 o 
   5   2   7     1057.77     1143.84     67.12 o 
   6   2   7      208.37      242.75     34.99 o 
  -9   3   7       89.37       86.59     15.31 o 
  -8   3   7     4024.06     3879.68    113.56 o 
  -7   3   7        9.66        5.08     11.60 o 
  -6   3   7     1512.66     1449.13     46.90 o 
  -5   3   7      481.77      460.56     21.44 o 
  -4   3   7      247.71      254.74     14.57 o 
  -3   3   7    15131.57    15431.68    425.60 o 
  -2   3   7      657.34      606.80     17.87 o 
  -1   3   7      603.02      611.09     21.62 o 
   0   3   7     3155.22     3013.25    105.83 o 
   1   3   7      159.06      144.82      9.20 o 
   2   3   7      317.06      254.80     38.28 o 
   3   3   7     1202.34     1189.80     66.47 o 
   4   3   7      378.26      378.10     51.71 o 
   5   3   7     1322.62     1384.18     78.28 o 
   6   3   7     2028.34     2305.23    118.00 o 
  -8   4   7     2096.52     2001.94     64.00 o 
  -7   4   7      323.15      312.44     19.04 o 
  -6   4   7     1065.04     1085.85     37.98 o 
  -5   4   7     4063.81     4028.33    115.54 o 
  -4   4   7      292.22      327.62     18.12 o 
  -3   4   7     1784.17     1797.15     64.91 o 
  -2   4   7       50.10       53.70      8.59 o 
  -1   4   7      243.60      226.24     12.44 o 
   0   4   7    20437.24    21178.26    511.04 o 
   1   4   7      234.77      221.57     11.78 o 
   2   4   7      127.03       75.57     23.74 o 
   3   4   7     5944.72     5529.01    249.61 o 
   4   4   7      156.80      166.57     29.77 o 
   5   4   7     1422.09     1460.98     83.45 o 
   6   4   7        1.18       14.50     31.80 o 
  -8   5   7     1919.61     1957.39     63.79 o 
  -7   5   7      229.70      224.66     17.97 o 
  -6   5   7      780.66      767.47     31.41 o 
  -5   5   7      252.73      252.72     16.48 o 
  -4   5   7       12.46        7.19      9.82 o 
  -3   5   7     7554.47     7876.50    219.60 o 
  -2   5   7        8.14        0.61     10.72 o 
  -1   5   7      292.57      290.68     14.90 o 
   0   5   7      574.55      608.42     37.78 o 
   1   5   7      370.28      360.30     35.08 o 
   2   5   7      136.53       13.79     25.60 o 
   3   5   7     2056.80     1646.70     88.27 o 
   4   5   7       22.65        9.28     26.50 o 
   5   5   7      408.41      412.63     44.93 o 
  -8   6   7     1831.16     1835.49     61.38 o 
  -7   6   7       55.07       43.86     17.53 o 
  -6   6   7     4373.32     4364.60    126.85 o 
  -5   6   7     4052.52     4171.16    120.88 o 
  -4   6   7      129.41      139.71     14.87 o 
  -3   6   7     1034.73     1072.19     37.07 o 
  -2   6   7     2222.03     2381.04     70.81 o 
  -1   6   7     1422.68     1551.47     48.10 o 
   0   6   7     8903.66     9721.25    272.98 o 
   1   6   7      175.95      216.42     34.53 o 
   2   6   7     1558.40     1091.75    159.23 o 
   3   6   7     4385.45     2474.83    122.61 o 
   4   6   7      153.08      135.26     35.34 o 
   5   6   7      633.59      655.88     57.45 o 
  -7   7   7      229.63      249.15     28.59 o 
  -6   7   7     1780.96     1853.24     61.22 o 
  -5   7   7       54.30       62.40     19.83 o 
  -4   7   7      663.72      696.11     29.75 o 
  -3   7   7     6438.49     6867.76    194.61 o 
  -2   7   7      255.73      292.58     17.14 o 
  -1   7   7        9.44       25.00     10.63 o 
   0   7   7      115.57      123.59     13.21 o 
   1   7   7       15.80       45.59     26.32 o 
   2   7   7     1434.14     1324.59     77.61 o 
   3   7   7     1761.45      993.88     64.96 o 
   4   7   7       90.49       -5.47     61.05 o 
  -7   8   7      132.92      153.61     21.28 o 
  -6   8   7     2410.08     2471.91     78.66 o 
  -5   8   7     1234.54     1292.57     47.15 o 
  -4   8   7       92.68      113.16     19.72 o 
  -3   8   7      222.71      272.91     19.06 o 
  -2   8   7      565.73      544.54     26.31 o 
  -1   8   7      136.50      156.55     14.84 o 
   0   8   7     3953.27     4386.26    307.85 o 
   1   8   7      544.39      733.50     85.67 o 
   2   8   7      593.25      635.20     57.71 o 
   3   8   7      591.57      533.57     57.36 o 
   4   8   7      190.31      103.11     33.77 o 
  -6   9   7     3657.37     4027.88    121.62 o 
  -5   9   7      267.77      325.11     32.28 o 
  -4   9   7       26.23       23.72     16.14 o 
  -3   9   7     5623.17     5979.51    170.92 o 
  -2   9   7      672.12      739.91     32.59 o 
  -1   9   7      212.97      223.66     38.45 o 
   0   9   7      341.67      524.96     74.60 o 
   1   9   7      309.75      416.82     53.67 o 
   2   9   7     1986.26     2236.42    116.31 o 
   3   9   7     1331.87     1446.16     87.61 o 
  -5  10   7      103.94       95.99     21.85 o 
  -4  10   7       70.09       79.63     19.04 o 
  -3  10   7     1026.13     1028.02     63.88 o 
  -2  10   7       40.39       40.12     23.18 o 
  -1  10   7      113.46      175.26     55.34 o 
   0  10   7     2516.72     2936.70    218.15 o 
   1  10   7       24.91       51.01     32.55 o 
   2  10   7       15.59       37.93     33.93 o 
  -4  11   7      351.10      328.38     38.16 o 
  -3  11   7     4273.43     3881.25    182.75 o 
  -2  11   7        5.10      -23.75     23.52 o 
  -1  11   7       73.97      106.08     54.08 o 
   0  11   7      372.80      495.22     72.64 o 
  -2 -13   8      650.00      683.27     69.76 o 
  -1 -13   8       32.62      -18.45     36.55 o 
   0 -13   8      730.52      614.52     58.46 o 
   1 -13   8      107.29       70.90     71.20 o 
   2 -13   8       12.53      -12.90     43.01 o 
  -4 -12   8       27.24       25.83     35.51 o 
  -3 -12   8     3377.89     3212.50    183.79 o 
  -2 -12   8     1691.04     1620.66    108.04 o 
  -1 -12   8      408.54      319.73     46.58 o 
   0 -12   8     3138.91     2720.81    253.60 o 
   1 -12   8      579.13      565.83     79.44 o 
   2 -12   8      640.10      697.42     63.59 o 
   3 -12   8      457.23      589.08     38.99 o 
  -5 -11   8      861.52      944.77     79.44 o 
  -4 -11   8       24.52      -30.32     31.94 o 
  -3 -11   8       52.40       48.54     32.75 o 
  -2 -11   8       81.91       38.97     32.75 o 
  -1 -11   8      160.10      123.55     36.03 o 
   0 -11   8     2643.81     2455.97    172.09 o 
   1 -11   8       83.43       98.26     19.42 o 
   2 -11   8      110.74      134.67     29.46 o 
   3 -11   8     2767.61     3039.78    110.90 o 
   4 -11   8       40.67       48.61     16.10 o 
  -5 -10   8      284.56      276.72     45.08 o 
  -4 -10   8       35.03      -20.41     30.67 o 
  -3 -10   8     6562.39     5699.31    304.74 o 
  -2 -10   8      618.78      380.03     43.70 o 
  -1 -10   8        5.49       -4.03     21.56 o 
   0 -10   8     4990.81     4930.75    170.36 o 
   1 -10   8      531.31      644.54     38.57 o 
   2 -10   8       87.61      114.72     18.41 o 
   3 -10   8       28.63       31.07     16.85 o 
   4 -10   8      195.85      198.48     21.60 o 
   5 -10   8     1521.39     1605.94     53.26 o 
  -6  -9   8     1003.00     1027.21     84.75 o 
  -5  -9   8     1825.20     1757.41    113.23 o 
  -4  -9   8      165.92      121.64     33.78 o 
  -3  -9   8       30.74      -15.45     25.37 o 
  -2  -9   8       85.88       56.65     16.40 o 
  -1  -9   8       40.52       21.45     14.13 o 
   0  -9   8     7858.03     8465.86    284.55 o 
   1  -9   8      143.18      151.84     21.62 o 
   2  -9   8       27.37       38.84     15.09 o 
   3  -9   8     6363.06     6661.68    225.80 o 
   4  -9   8       37.51       28.29     15.87 o 
   5  -9   8      476.57      517.28     35.88 o 
  -7  -8   8       93.99       49.69     39.43 o 
  -6  -8   8       39.79      -23.98     32.98 o 
  -5  -8   8      442.82      362.04     44.62 o 
  -4  -8   8      213.95       83.48     29.40 o 
  -3  -8   8     4514.35     3607.98    197.16 o 
  -2  -8   8        9.68       13.01     13.11 o 
  -1  -8   8        3.23       17.75     12.21 o 
   0  -8   8     2215.37     2364.71     94.83 o 
   1  -8   8      567.57      599.18     31.06 o 
   2  -8   8      105.28      123.71     15.93 o 
   3  -8   8     1162.70     1220.85     50.10 o 
   4  -8   8       66.19       67.35     15.48 o 
   5  -8   8      405.22      473.65     44.38 o 
   6  -8   8     1347.41     1279.26     70.45 o 
  -7  -7   8      127.32       90.51     39.20 o 
  -6  -7   8     3410.85     3175.03    180.79 o 
  -5  -7   8     3567.27     3088.90    173.99 o 
  -4  -7   8      539.74      448.75     47.27 o 
  -3  -7   8        0.54       16.49     21.91 o 
  -2  -7   8     1040.35     1030.23     52.06 o 
  -1  -7   8      745.58      833.72     39.38 o 
   0  -7   8    11438.78    11793.08    390.65 o 
   1  -7   8       27.25       20.59     11.61 o 
   2  -7   8     1207.26     1252.21     49.27 o 
   3  -7   8    10141.75    10178.58    337.35 o 
   4  -7   8       15.60       26.83     13.62 o 
   5  -7   8      386.17      382.46     21.48 o 
   6  -7   8      328.65      318.11     31.71 o 
  -8  -6   8      917.22      867.75     79.10 o 
  -7  -6   8      208.85      149.89     37.93 o 
  -6  -6   8      945.86      887.06    118.93 o 
  -5  -6   8       77.76       47.62     26.40 o 
  -4  -6   8      916.82      847.00     61.46 o 
  -3  -6   8     8600.19     8249.48    276.59 o 
  -2  -6   8      275.79      264.09     17.83 o 
  -1  -6   8      853.56      828.92     35.45 o 
   0  -6   8      977.02      980.61     39.30 o 
   1  -6   8       62.89       74.13     12.01 o 
   2  -6   8     1803.22     1908.65     69.29 o 
   3  -6   8     3777.32     3840.36    132.13 o 
   4  -6   8      421.36      413.61     25.20 o 
   5  -6   8     2126.77     1933.55     58.79 o 
   6  -6   8     2469.70     2509.63    120.37 o 
  -8  -5   8      315.93      335.18     43.81 o 
  -7  -5   8        2.27      -17.51     11.67 o 
  -6  -5   8     5582.30     5358.51    142.82 o 
  -5  -5   8     3551.47     3551.59    140.88 o 
  -4  -5   8       28.29       45.76     12.74 o 
  -3  -5   8      372.60      376.75     23.93 o 
  -2  -5   8     1203.67     1178.95     45.49 o 
  -1  -5   8      330.98      347.12     20.47 o 
   0  -5   8     7176.14     7198.43    238.82 o 
   1  -5   8     1234.46     1259.39     47.88 o 
   2  -5   8     1345.48     1333.64     50.54 o 
   3  -5   8     4756.12     4925.49    165.82 o 
   4  -5   8      814.37      811.27     36.23 o 
   5  -5   8      420.64      442.98     36.09 o 
   6  -5   8      136.54      116.11     24.67 o 
  -8  -4   8     1335.54     1349.48     97.66 o 
  -7  -4   8       11.03       14.94     11.59 o 
  -6  -4   8     4066.20     4185.76    165.24 o 
  -5  -4   8      187.83      216.94     13.27 o 
  -4  -4   8       86.59       90.72     13.16 o 
  -3  -4   8    16212.92    16168.42    456.67 o 
  -2  -4   8     1840.17     1907.45     67.65 o 
  -1  -4   8      168.10      178.38     12.52 o 
   0  -4   8     4384.01     4371.87    146.81 o 
   1  -4   8       28.61       32.87      6.87 o 
   2  -4   8     5742.43     5787.31    152.99 o 
   3  -4   8     2678.69     2836.93     78.38 o 
   4  -4   8       47.44       33.89     11.11 o 
   5  -4   8     2847.10     2997.05    111.79 o 
   6  -4   8     2294.29     2296.44    111.73 o 
  -8  -3   8      190.10      201.66     40.24 o 
  -7  -3   8        1.13        4.83      9.96 o 
  -6  -3   8     2657.79     2759.61     86.79 o 
  -5  -3   8      521.70      511.81     24.21 o 
  -4  -3   8       93.42      103.31     17.06 o 
  -3  -3   8      136.15      174.24     13.45 o 
  -2  -3   8      150.63      160.71     11.91 o 
  -1  -3   8      115.89      123.38     10.37 o 
   0  -3   8     8011.60     8031.15    237.46 o 
   1  -3   8       44.49       43.49      7.22 o 
   2  -3   8       13.56       18.57      7.75 o 
   3  -3   8     3238.25     3429.67     93.90 o 
   4  -3   8     1108.65     1102.13     42.28 o 
   5  -3   8     2490.71     2750.03    170.99 o 
   6  -3   8      288.73      330.68     46.00 o 
   7  -3   8       19.43       34.82     37.82 o 
  -8  -2   8     3099.99     3170.91     84.77 o 
  -7  -2   8        4.60       -1.04      4.09 o 
  -6  -2   8     3170.67     3087.89     81.54 o 
  -5  -2   8       74.03       91.22     12.23 o 
  -4  -2   8      653.80      658.77     24.53 o 
  -3  -2   8    18759.41    19497.66    506.22 o 
  -2  -2   8        5.38        7.23      8.01 o 
  -1  -2   8       14.17       11.49      6.91 o 
   0  -2   8     8687.39     8996.90    266.06 o 
   1  -2   8       46.74       52.90      7.54 o 
   2  -2   8     3218.29     3276.61     89.25 o 
   3  -2   8     1312.07     1389.11     69.55 o 
   4  -2   8      704.49      754.81     47.26 o 
   5  -2   8     2257.28     2433.43    116.29 o 
   6  -2   8      638.73      746.80     69.76 o 
  -9  -1   8     1735.95     1767.33    124.87 o 
  -8  -1   8      788.20      725.33     34.90 o 
  -7  -1   8      446.60      476.82     21.41 o 
  -6  -1   8      807.92      841.17     30.60 o 
  -5  -1   8      929.76      903.76     27.09 o 
  -4  -1   8      949.61      934.71     27.04 o 
  -3  -1   8     1977.11     2077.43     46.63 o 
  -2  -1   8     1505.99     1523.06     42.75 o 
  -1  -1   8     3057.58     3016.64     81.41 o 
   0  -1   8    26081.56    26759.97    697.15 o 
   1  -1   8       19.99       14.89      7.23 o 
   2  -1   8       21.68       10.69      9.98 o 
   3  -1   8     5137.70     5501.95    271.30 o 
   4  -1   8       86.08       84.89     21.58 o 
   5  -1   8     2723.29     2978.03    139.34 o 
   6  -1   8       14.79       13.64     26.81 o 
  -9   0   8      477.26      546.29     66.87 o 
  -8   0   8     2539.38     2494.62     79.17 o 
  -7   0   8       36.83       33.82     11.61 o 
  -6   0   8     2492.49     2554.89     76.06 o 
  -5   0   8      298.97      303.21     17.27 o 
  -4   0   8      555.12      578.71     19.37 o 
  -3   0   8    12407.89    12743.31    269.30 o 
  -2   0   8     1013.61     1012.30     24.39 o 
  -1   0   8       34.18       36.47      5.01 o 
   0   0   8     2997.95     2951.16     80.05 o 
   1   0   8      394.96      346.13     55.75 o 
   2   0   8     2010.99     1977.81     95.96 o 
   3   0   8      975.78     1083.78     83.94 o 
   4   0   8      186.55      216.05     26.82 o 
   5   0   8     1446.10     1533.47     81.26 o 
   6   0   8       47.04       63.10     28.31 o 
  -9   1   8     3091.92     3273.58    123.10 o 
  -8   1   8     1142.25     1125.68     36.78 o 
  -7   1   8      100.65      119.90     13.73 o 
  -6   1   8     4468.91     4303.32    123.53 o 
  -5   1   8     1047.99     1020.59     34.77 o 
  -4   1   8      838.91      824.65     28.87 o 
  -3   1   8     1058.49     1073.98     25.90 o 
  -2   1   8      455.71      462.84     13.33 o 
  -1   1   8     4341.65     4320.42     92.71 o 
   0   1   8    17935.71    16946.90    634.27 o 
   1   1   8       65.04       84.06     27.20 o 
   2   1   8      998.33      909.34     32.39 o 
   3   1   8     3658.82     3815.26    173.10 o 
   4   1   8       22.79       26.30     21.96 o 
   5   1   8     2218.82     2394.71    117.51 o 
   6   1   8      266.05      278.75     36.68 o 
  -8   2   8      335.11      307.42     20.24 o 
  -7   2   8      241.45      240.58     29.29 o 
  -6   2   8     3046.42     3026.40     89.24 o 
  -5   2   8       33.32       37.23     10.12 o 
  -4   2   8       77.76       78.63     10.14 o 
  -3   2   8     8572.95     8604.03    238.17 o 
  -2   2   8      309.74      303.41     11.98 o 
  -1   2   8     1177.70     1146.08     29.73 o 
   0   2   8       16.47        1.31     10.01 o 
   1   2   8      720.38      622.70     25.20 o 
   2   2   8     5224.84     4765.05    547.79 o 
   3   2   8     2640.67     2640.36    125.57 o 
   4   2   8       22.58        9.33     22.98 o 
   5   2   8     1525.47     1586.83     86.69 o 
   6   2   8      447.01      543.59     49.65 o 
  -8   3   8      323.36      313.00     20.67 o 
  -7   3   8       35.82       27.33     12.54 o 
  -6   3   8     4800.43     4807.44    137.24 o 
  -5   3   8      728.69      717.55     28.06 o 
  -4   3   8       16.93       19.48      9.33 o 
  -3   3   8      121.87      123.52     11.24 o 
  -2   3   8      430.91      465.86     15.66 o 
  -1   3   8     4018.09     3949.23    111.29 o 
   0   3   8     5507.27     5368.09    135.95 o 
   1   3   8     1350.60     1315.20     36.84 o 
   2   3   8      132.01       98.05     30.73 o 
   3   3   8     1302.92     1296.46     91.49 o 
   4   3   8      379.90      387.40     38.22 o 
   5   3   8     1577.76     1683.35     96.39 o 
   6   3   8        4.53       28.04     32.20 o 
  -8   4   8       65.44       46.50     15.56 o 
  -7   4   8        9.48       16.02     13.17 o 
  -6   4   8     8065.58     8054.51    226.07 o 
  -5   4   8      325.82      301.34     18.08 o 
  -4   4   8      114.44      124.76     13.78 o 
  -3   4   8    11358.09    11684.52    324.01 o 
  -2   4   8      618.24      582.18     22.64 o 
  -1   4   8     2088.70     2096.09     61.73 o 
   0   4   8      242.63      276.38     13.58 o 
   1   4   8        5.21      -22.30     35.69 o 
   2   4   8     9027.26     7471.47    505.48 o 
   3   4   8     1699.38     1366.50    186.15 o 
   4   4   8      394.90      398.73     40.87 o 
   5   4   8     1963.03     2159.81    113.83 o 
  -8   5   8       16.16       16.96     15.77 o 
  -7   5   8       47.06       44.92     14.83 o 
  -6   5   8     2212.05     2307.43     71.48 o 
  -5   5   8       14.57       14.72     11.74 o 
  -4   5   8       23.30       24.14     11.04 o 
  -3   5   8      465.20      555.75     28.48 o 
  -2   5   8        6.42       -7.06     10.15 o 
  -1   5   8     1244.90     1267.21     39.97 o 
   0   5   8     2723.57     3004.35    108.59 o 
   1   5   8      702.79      700.81    129.71 o 
   2   5   8       18.63      -18.01     24.52 o 
   3   5   8       78.98       30.35     26.78 o 
   4   5   8      206.37      152.91     33.66 o 
   5   5   8     2271.04     2254.72    119.08 o 
  -8   6   8      384.18      388.88     25.49 o 
  -7   6   8      184.04      192.87     19.08 o 
  -6   6   8     4913.18     5099.65    147.09 o 
  -5   6   8        3.60        0.06     12.63 o 
  -4   6   8     1185.51     1207.06     41.71 o 
  -3   6   8     9512.34    10017.65    279.21 o 
  -2   6   8       14.08       17.35     10.43 o 
  -1   6   8      629.47      643.44     25.48 o 
   0   6   8      746.46      828.52     30.94 o 
   1   6   8      160.38      196.98     32.51 o 
   2   6   8     3759.58     3134.52    504.67 o 
   3   6   8      177.02       75.93     30.90 o 
   4   6   8      565.76      362.59     42.67 o 
  -7   7   8       72.37       88.72     19.06 o 
  -6   7   8      373.86      373.45     23.37 o 
  -5   7   8       17.80       20.61     21.10 o 
  -4   7   8     1202.09     1272.52     44.49 o 
  -3   7   8     2507.00     2781.51     83.47 o 
  -2   7   8      251.90      271.71     17.19 o 
  -1   7   8     2108.22     2326.40     69.91 o 
   0   7   8     3983.63     4575.82    320.65 o 
   1   7   8       49.74      113.11     30.67 o 
   2   7   8      198.05      243.05     37.04 o 
   3   7   8      402.50      307.16     39.95 o 
   4   7   8      101.92      -15.37     75.93 o 
  -7   8   8      172.44      190.82     24.96 o 
  -6   8   8     1669.06     1689.59     58.90 o 
  -5   8   8      297.96      340.69     23.33 o 
  -4   8   8      647.75      721.33     32.45 o 
  -3   8   8     3288.56     3367.99    100.55 o 
  -2   8   8      497.28      570.28     27.22 o 
  -1   8   8      221.85      251.93     18.89 o 
   0   8   8      186.20      274.88     57.19 o 
   1   8   8       42.29       82.65     41.80 o 
   2   8   8     2010.87     2297.02    119.32 o 
   3   8   8       34.29       59.81     34.32 o 
  -6   9   8      603.11      671.70     45.95 o 
  -5   9   8       34.90       40.01     18.51 o 
  -4   9   8     2031.10     2193.11     70.86 o 
  -3   9   8     1337.99     1383.76     49.28 o 
  -2   9   8       16.11        8.00     14.50 o 
  -1   9   8     2097.67     2254.13    175.83 o 
   0   9   8     2846.82     3650.65    264.73 o 
   1   9   8       73.17      131.35     35.04 o 
   2   9   8        0.03       73.58     34.90 o 
  -5  10   8       15.36        9.07     19.73 o 
  -4  10   8       10.76      -13.80     18.13 o 
  -3  10   8      969.34      983.13    137.38 o 
  -2  10   8      260.42      217.23     29.63 o 
  -1  10   8     1583.67     1924.83    157.96 o 
   0  10   8       79.55       98.35     56.04 o 
   1  10   8       21.42      111.61     53.85 o 
  -2  11   8      357.99      464.08     76.33 o 
  -1 -13   9       58.42        0.92     38.74 o 
   0 -13   9      742.86      490.49     59.26 o 
  -3 -12   9       73.20       57.42     37.82 o 
  -2 -12   9      126.95       27.79     38.28 o 
  -1 -12   9     1260.20     1095.32    142.45 o 
   0 -12   9     4226.50     3982.81    352.19 o 
   1 -12   9      202.63      219.62     46.58 o 
   2 -12   9      967.91     1063.48     52.02 o 
  -4 -11   9       48.22       33.09     35.40 o 
  -3 -11   9     3305.36     2911.45    169.15 o 
  -2 -11   9        7.31      -44.10     29.40 o 
  -1 -11   9      173.52      158.13     24.04 o 
   0 -11   9      372.61      344.49     27.37 o 
   1 -11   9      335.91      372.55     28.53 o 
   2 -11   9     1849.75     1957.51     77.62 o 
   3 -11   9      420.59      466.12     32.61 o 
  -5 -10   9      307.64      329.64     47.50 o 
  -4 -10   9       86.84       11.30     32.86 o 
  -3 -10   9      209.88      165.80     37.13 o 
  -2 -10   9       54.62       18.92     34.01 o 
  -1 -10   9     1625.60     1498.54     61.80 o 
   0 -10   9     2892.95     3056.75    110.86 o 
   1 -10   9      223.11      243.52     24.10 o 
   2 -10   9      787.69      917.23     44.31 o 
   3 -10   9     1737.12     1962.06     76.49 o 
   4 -10   9      258.19      244.04     32.17 o 
  -6  -9   9     1400.29     1389.03     99.27 o 
  -5  -9   9      244.80      180.33     39.43 o 
  -4  -9   9       25.07      -13.49     29.17 o 
  -3  -9   9     6780.01     5385.46    288.25 o 
  -2  -9   9      178.00      165.18     19.86 o 
  -1  -9   9     1164.09     1231.11     74.43 o 
   0  -9   9      772.29      819.02     39.44 o 
   1  -9   9       40.03       48.24     16.10 o 
   2  -9   9     5013.46     5560.16    190.63 o 
   3  -9   9      995.97     1066.23     47.70 o 
   4  -9   9        1.36      -10.52     16.03 o 
   5  -9   9     3288.69     3374.52    113.49 o 
  -6  -8   9     2458.98     2417.74    145.16 o 
  -5  -8   9       26.65       11.07     29.63 o 
  -4  -8   9       12.89       10.15     26.40 o 
  -3  -8   9       16.67       16.26     25.14 o 
  -2  -8   9      238.04      189.11     19.20 o 
  -1  -8   9      854.90      872.18     55.06 o 
   0  -8   9     2502.39     2679.01     96.28 o 
   1  -8   9       84.34       98.93     15.87 o 
   2  -8   9       99.90      108.07     16.62 o 
   3  -8   9      430.02      440.71     28.42 o 
   4  -8   9      246.84      254.39     21.36 o 
   5  -8   9     2080.07     2091.07     86.93 o 
  -7  -7   9      117.39       58.46     37.93 o 
  -6  -7   9     3067.53     2710.60    157.50 o 
  -5  -7   9        9.82       10.49     26.75 o 
  -4  -7   9      909.79      817.83     62.61 o 
  -3  -7   9    10408.65     9991.10    334.43 o 
  -2  -7   9      120.89      130.27     17.93 o 
  -1  -7   9       78.57       96.70     14.11 o 
   0  -7   9     2521.82     2517.61     89.67 o 
   1  -7   9       65.22       34.56     12.77 o 
   2  -7   9     6441.63     6643.68    223.25 o 
   3  -7   9      122.90      121.23     16.18 o 
   4  -7   9      244.71      232.13     20.19 o 
   5  -7   9     3285.12     3176.43    113.08 o 
  -7  -6   9      366.05      271.53     43.35 o 
  -5  -6   9       14.14       17.53     24.79 o 
  -4  -6   9      725.56      765.13     56.84 o 
  -3  -6   9     1648.76     1549.19     73.79 o 
  -2  -6   9     1211.67     1166.68     46.80 o 
  -1  -6   9     3504.84     3415.83    118.02 o 
   0  -6   9     4988.46     4987.06    168.37 o 
   1  -6   9      244.75      247.99     17.63 o 
   2  -6   9        3.35       15.39     11.74 o 
   3  -6   9     1719.75     1656.78     62.64 o 
   4  -6   9        7.99       24.42     14.06 o 
   5  -6   9     4781.91     4793.39    216.30 o 
   6  -6   9       99.83       63.07     24.79 o 
  -7  -5   9      188.47      190.91     18.52 o 
  -6  -5   9     2368.15     2419.73     78.21 o 
  -4  -5   9     1563.71     1506.06     88.67 o 
  -3  -5   9     9686.97     9979.97    332.08 o 
  -2  -5   9      513.39      532.05     26.80 o 
  -1  -5   9       14.54       10.90      9.67 o 
   0  -5   9     2410.67     2399.01     84.14 o 
   1  -5   9      502.04      482.09     25.04 o 
   2  -5   9     4997.18     5128.69    172.58 o 
   3  -5   9        6.32        2.76     11.70 o 
   4  -5   9      196.76      183.04     18.00 o 
   5  -5   9     1538.14     1607.29     82.79 o 
   6  -5   9        9.74        7.38     23.41 o 
  -8  -4   9      266.71      274.30     43.12 o 
  -7  -4   9      138.83      171.68     34.13 o 
  -6  -4   9     2985.23     2933.45     82.28 o 
  -5  -4   9      216.41      238.58     13.99 o 
  -4  -4   9     3903.30     3944.65    153.21 o 
  -3  -4   9     1047.58     1148.16     78.92 o 
  -2  -4   9      156.02      168.34     29.63 o 
  -1  -4   9     8497.46     8369.36    276.38 o 
   0  -4   9     9531.95     9651.53    319.22 o 
   1  -4   9      217.32      202.19     15.07 o 
   2  -4   9      723.31      719.81     32.53 o 
   3  -4   9     1821.95     1756.63     65.16 o 
   4  -4   9      223.68      236.83     26.06 o 
   5  -4   9     3191.85     3192.21    148.62 o 
   6  -4   9       73.99       60.42     25.60 o 
  -8  -3   9        5.46       -1.87     15.35 o 
  -7  -3   9       18.52        2.50     10.81 o 
  -6  -3   9     2962.69     2933.80     70.17 o 
  -5  -3   9       12.10        5.96      7.69 o 
  -4  -3   9       70.14       73.91     16.60 o 
  -3  -3   9     5595.36     5774.21    192.54 o 
  -2  -3   9      839.77      814.56     32.75 o 
  -1  -3   9     1166.34     1155.89     43.65 o 
   0  -3   9       67.34       83.36      9.27 o 
   1  -3   9      549.37      663.88     32.20 o 
   2  -3   9     7605.49     7675.58    229.09 o 
   3  -3   9      494.45      492.32     21.99 o 
   4  -3   9       97.35       97.65     15.49 o 
   5  -3   9     1444.54     1649.32    142.17 o 
   6  -3   9       23.80       33.44     25.02 o 
  -8  -2   9        0.18       -5.80     10.86 o 
  -7  -2   9       47.35       42.90     11.48 o 
  -6  -2   9     7052.05     6894.53    175.50 o 
  -5  -2   9       22.69       12.33      8.07 o 
  -4  -2   9     1069.43     1064.03     50.53 o 
  -3  -2   9     1396.65     1452.60     45.04 o 
  -2  -2   9      476.87      466.24     22.17 o 
  -1  -2   9     7395.62     7308.98    242.71 o 
   0  -2   9     2202.31     2285.40     70.92 o 
   1  -2   9      126.93      128.53     10.20 o 
   2  -2   9     1246.79     1248.96     42.97 o 
   3  -2   9      670.11      653.01     30.45 o 
   4  -2   9       95.45      118.42     24.05 o 
   5  -2   9     3582.37     4011.40    183.12 o 
   6  -2   9      199.47      226.40     35.11 o 
  -8  -1   9      377.44      404.21     21.12 o 
  -7  -1   9      643.68      561.67     24.18 o 
  -6  -1   9     7329.51     7092.42    200.18 o 
  -5  -1   9      342.83      352.54     19.62 o 
  -4  -1   9      315.76      344.62     15.39 o 
  -3  -1   9     9027.17     9383.21    199.18 o 
  -2  -1   9      487.91      459.03     17.16 o 
  -1  -1   9     3380.97     3419.57    115.64 o 
   0  -1   9      245.05      294.65     27.24 o 
   1  -1   9      302.44      274.64     23.77 o 
   2  -1   9    23146.62    20080.39   1963.28 o 
   3  -1   9      409.46      440.55     38.33 o 
   4  -1   9       17.94       34.47     22.46 o 
   5  -1   9     2961.64     3240.82    152.14 o 
   6  -1   9      550.01      601.77     52.98 o 
  -8   0   9       19.69       11.86     12.47 o 
  -7   0   9      110.26      105.05     14.04 o 
  -6   0   9     4892.05     4930.90    141.11 o 
  -5   0   9      147.48      148.02     13.03 o 
  -4   0   9     1138.34     1243.99     41.39 o 
  -3   0   9       62.96       66.58      6.67 o 
  -2   0   9      224.90      218.04      9.35 o 
  -1   0   9     5741.28     5717.29    121.94 o 
   0   0   9      919.96      954.23     30.34 o 
   1   0   9      555.05      505.52     74.20 o 
   2   0   9       92.73      101.52     27.79 o 
   3   0   9       28.94       27.22     20.86 o 
   4   0   9      121.56      151.21     27.47 o 
   5   0   9     2808.01     3108.42    147.79 o 
   6   0   9      149.70      220.68     35.69 o 
  -8   1   9      152.94      127.09     16.25 o 
  -7   1   9     1282.20     1265.49     43.66 o 
  -6   1   9     5758.96     5781.50    164.45 o 
  -5   1   9        5.65       -2.13      9.92 o 
  -4   1   9     1952.50     1990.39     60.00 o 
  -3   1   9     6915.52     7159.65    152.46 o 
  -2   1   9      205.65      226.13      9.60 o 
  -1   1   9     2890.33     2856.99     62.68 o 
   0   1   9      824.90      772.15     33.03 o 
   1   1   9      146.73      148.26     11.54 o 
   2   1   9    11102.38    11167.89    739.31 o 
   3   1   9      146.24      128.57     25.88 o 
   4   1   9      261.80      288.92     33.68 o 
   5   1   9     1606.85     1777.40     94.66 o 
   6   1   9        5.11       23.57     43.06 o 
  -8   2   9       17.66        0.49     13.85 o 
  -7   2   9      183.23      157.17     15.76 o 
  -6   2   9      714.22      668.14     28.17 o 
  -5   2   9      701.89      693.55     27.96 o 
  -4   2   9     3455.79     3556.12    102.61 o 
  -3   2   9     1373.32     1359.68     43.13 o 
  -2   2   9      328.91      330.21     13.53 o 
  -1   2   9     4730.64     4642.73    109.87 o 
   0   2   9     2496.48     2353.84    142.25 o 
   1   2   9       57.53       57.00     14.60 o 
   2   2   9      742.30      645.91     68.49 o 
   3   2   9        2.93       12.34     22.99 o 
   4   2   9      503.80      538.56     48.07 o 
   5   2   9     4000.71     4422.47    206.11 o 
  -8   3   9       25.32       41.37     15.30 o 
  -7   3   9     1734.67     1717.63     55.76 o 
  -6   3   9     2773.85     2803.63     84.10 o 
  -5   3   9      345.56      352.98     20.47 o 
  -4   3   9     1298.61     1367.71     44.03 o 
  -3   3   9     5475.43     5482.60    154.42 o 
  -2   3   9     1075.12     1007.52     38.86 o 
  -1   3   9     1121.06     1101.77     35.44 o 
   0   3   9      109.78      122.14     12.40 o 
   1   3   9       99.53       91.94     24.09 o 
   2   3   9     5214.10     4363.13    689.96 o 
   3   3   9      164.53      133.26     41.16 o 
   4   3   9        3.51        3.75     27.51 o 
   5   3   9      581.63      681.00     58.34 o 
  -8   4   9      421.63      424.03     40.59 o 
  -7   4   9      711.45      726.55     31.68 o 
  -6   4   9      726.70      720.39     47.68 o 
  -5   4   9       43.76       38.58     17.99 o 
  -4   4   9     8661.59     8605.76    240.81 o 
  -3   4   9     2160.59     2138.18     64.12 o 
  -2   4   9      203.04      201.67     13.24 o 
  -1   4   9     7810.35     7916.48    219.88 o 
   0   4   9     3622.25     3524.21    101.72 o 
   1   4   9      113.89      101.03    107.75 o 
   2   4   9        1.41       -2.32     26.51 o 
   3   4   9      248.53      199.32     53.79 o 
   4   4   9     1153.71     1000.76    143.03 o 
   5   4   9     2781.18     2807.64    243.46 o 
  -8   5   9        4.74       -2.25     16.22 o 
  -7   5   9      604.75      611.27     30.66 o 
  -6   5   9     1459.53     1383.74     47.54 o 
  -5   5   9      231.23      256.53     18.07 o 
  -4   5   9      433.00      444.92     23.16 o 
  -3   5   9     1234.47     1203.30     40.42 o 
  -2   5   9      640.31      597.00     31.94 o 
  -1   5   9     2498.48     2621.69     76.99 o 
   0   5   9        3.06        8.16     15.41 o 
   1   5   9       21.85       51.79     28.16 o 
   2   5   9     3506.49     1962.76    155.31 o 
   3   5   9       47.35       -1.46     47.16 o 
   4   5   9       12.82      -11.47     30.14 o 
  -7   6   9       51.25       68.52     17.69 o 
  -6   6   9      781.99      799.55     34.48 o 
  -5   6   9       15.88        9.66     13.57 o 
  -4   6   9     4281.57     4365.45    126.42 o 
  -3   6   9      278.71      294.45     18.13 o 
  -2   6   9      292.61      313.18     17.62 o 
  -1   6   9     5705.67     5931.12    167.10 o 
   0   6   9      592.64      851.96     90.51 o 
   1   6   9       74.23      137.15     39.66 o 
   2   6   9       21.52       29.18     50.79 o 
   3   6   9      202.31       74.16     45.43 o 
   4   6   9      423.55      246.80     72.70 o 
  -7   7   9      510.44      499.32     29.63 o 
  -6   7   9     2432.66     2593.91     81.57 o 
  -5   7   9       43.98       47.50     15.74 o 
  -4   7   9       23.57       51.62     14.80 o 
  -3   7   9      940.64      988.31     37.18 o 
  -2   7   9      112.98      145.84     19.54 o 
  -1   7   9     5239.63     5909.02    156.40 o 
   0   7   9       45.47      116.22     49.46 o 
   1   7   9      315.42      434.80     44.65 o 
   2   7   9     4799.02     5197.41    367.75 o 
   3   7   9        7.90      -18.02     32.28 o 
  -6   8   9      774.56      805.12     38.16 o 
  -5   8   9       15.21       13.87     16.30 o 
  -4   8   9     1574.96     1512.58     52.43 o 
  -3   8   9       27.08       37.47     14.95 o 
  -2   8   9      207.26      225.49     18.16 o 
  -1   8   9     1629.82     1807.80    149.89 o 
   0   8   9       10.10       62.95     51.42 o 
   1   8   9       29.95       63.24     52.87 o 
   2   8   9       92.66      191.80     46.47 o 
  -5   9   9      105.55      105.78     20.45 o 
  -4   9   9       74.98       90.24     18.95 o 
  -3   9   9      686.51      736.83     34.06 o 
  -2   9   9      320.70      330.21     22.26 o 
  -1   9   9     2070.98     2320.88    182.64 o 
   0   9   9        6.95       23.41     52.69 o 
   1   9   9      313.24      424.63     52.58 o 
  -3  10   9      669.30      698.53     77.37 o 
  -1  10   9      862.87     1056.84    110.00 o 
  -2 -12  10      101.12       21.79     37.82 o 
  -1 -12  10      642.41      382.11     52.69 o 
   0 -12  10      815.40      727.39     70.97 o 
   1 -12  10       64.95       57.36     22.69 o 
  -4 -11  10      572.98      436.07     53.15 o 
  -3 -11  10       48.96        6.92     34.59 o 
  -2 -11  10      334.41      258.05     26.96 o 
  -1 -11  10     2644.18     2491.69     94.62 o 
   0 -11  10      915.34      902.34     46.32 o 
   1 -11  10       70.03       47.35     20.54 o 
   2 -11  10       10.81       40.06     20.67 o 
   3 -11  10       44.73       40.49     20.69 o 
  -5 -10  10       58.76       25.25     36.09 o 
  -4 -10  10     1041.30      776.66     69.64 o 
  -3 -10  10     2233.98     1792.58    114.26 o 
  -2 -10  10      139.64      151.94     21.90 o 
  -1 -10  10       29.22       43.08     17.84 o 
   0 -10  10      268.35      310.78     25.77 o 
   1 -10  10       66.32       71.63     19.41 o 
   2 -10  10     3663.27     3979.47    141.23 o 
   3 -10  10       60.91       75.01     20.05 o 
   4 -10  10       17.69       54.52     23.00 o 
  -6  -9  10     1007.24      823.13     76.67 o 
  -5  -9  10       39.26      -28.36     31.82 o 
  -4  -9  10     2229.56     1778.40    111.84 o 
  -3  -9  10      764.04      754.30     65.03 o 
  -2  -9  10      105.85      108.66     19.02 o 
  -1  -9  10     6162.61     6190.26    282.89 o 
   0  -9  10     1778.04     1926.31     96.62 o 
   1  -9  10      511.03      519.37     32.49 o 
   2  -9  10      160.79      184.83     21.05 o 
   3  -9  10      313.74      341.94     26.08 o 
   4  -9  10      664.56      696.75     38.62 o 
  -6  -8  10      779.01      616.86     65.03 o 
  -5  -8  10        0.82        1.50     28.83 o 
  -4  -8  10      827.47      762.83     62.84 o 
  -3  -8  10     2027.33     1892.31     74.10 o 
  -2  -8  10      297.47      306.06     37.88 o 
  -1  -8  10      658.09      647.39     34.10 o 
   0  -8  10        2.29        4.05     13.77 o 
   1  -8  10      169.27      179.10     19.01 o 
   2  -8  10     4699.68     4916.60    169.01 o 
   3  -8  10       11.00       24.00     15.94 o 
   4  -8  10       53.99       59.61     19.43 o 
   5  -8  10      927.47      904.08     44.13 o 
  -7  -7  10        6.69      -28.59     33.09 o 
  -6  -7  10     2047.44     1890.70    117.38 o 
  -5  -7  10       19.56       32.63     27.56 o 
  -4  -7  10     4133.56     4066.53    219.65 o 
  -3  -7  10        0.06        0.45     14.27 o 
  -2  -7  10      116.76      106.22     16.13 o 
  -1  -7  10     7310.50     7581.84    253.93 o 
   0  -7  10      991.01     1003.45     43.20 o 
   1  -7  10      122.57      112.35     15.81 o 
   2  -7  10      718.10      744.21     36.13 o 
   3  -7  10        0.67       -1.15     14.07 o 
   4  -7  10      595.02      555.38     32.43 o 
   5  -7  10     1561.83     1514.10     61.52 o 
  -7  -6  10      589.00      569.60     31.91 o 
  -6  -6  10     1589.74     1624.99     57.06 o 
  -5  -6  10      605.36      591.38     51.77 o 
  -4  -6  10      275.15      281.79     32.28 o 
  -3  -6  10     2525.86     2465.26     89.40 o 
  -2  -6  10        9.49       -4.21     12.02 o 
  -1  -6  10     5412.20     5305.95    179.82 o 
   0  -6  10      228.01      231.01     17.69 o 
   1  -6  10      193.80      166.31     16.30 o 
   2  -6  10     8945.08     8720.75    291.03 o 
   3  -6  10      222.74      210.45     18.94 o 
   4  -6  10      161.25      138.67     19.20 o 
   5  -6  10     2252.55     2244.56    111.03 o 
  -7  -5  10        4.08       -1.61     10.49 o 
  -6  -5  10     2346.41     2408.85     78.81 o 
  -5  -5  10      126.13      110.92     24.21 o 
  -4  -5  10     3520.05     3616.75    193.36 o 
  -3  -5  10       52.55       63.99     13.39 o 
  -2  -5  10       93.65      105.99     13.49 o 
  -1  -5  10     7385.17     7298.55    243.38 o 
   0  -5  10       37.13       37.16     11.72 o 
   1  -5  10      114.05      113.19     13.81 o 
   2  -5  10      353.38      370.26     36.26 o 
   3  -5  10       45.96       43.94     14.30 o 
   4  -5  10      401.31      359.69     39.32 o 
   5  -5  10     1526.02     1514.82     80.71 o 
  -8  -4  10       97.54       76.21     20.64 o 
  -7  -4  10     2369.83     2368.04     94.78 o 
  -6  -4  10     3217.48     3165.35    121.41 o 
  -5  -4  10       38.41       41.25     11.99 o 
  -4  -4  10     1224.73     1149.31     47.57 o 
  -3  -4  10     3815.00     3847.53    131.90 o 
  -2  -4  10      562.12      586.80     43.47 o 
  -1  -4  10     3354.99     3380.60    115.71 o 
   0  -4  10       99.50       73.38     11.87 o 
   1  -4  10     1098.75     1151.27     45.40 o 
   2  -4  10    13075.36    13049.65    430.50 o 
   3  -4  10      218.47      221.53     18.66 o 
   4  -4  10       64.23       57.07     21.56 o 
   5  -4  10     1654.72     1624.35     84.75 o 
  -8  -3  10       33.05       20.21     13.89 o 
  -7  -3  10       36.52       27.05     15.38 o 
  -6  -3  10      516.12      540.40     22.91 o 
  -5  -3  10      533.56      553.09     25.68 o 
  -4  -3  10     5646.59     5500.17    137.05 o 
  -3  -3  10      195.52      182.21     14.72 o 
  -2  -3  10      443.75      461.30     23.64 o 
  -1  -3  10     5264.20     5480.92    183.61 o 
   0  -3  10       63.50       52.40     12.91 o 
   1  -3  10      127.96      137.33     13.92 o 
   2  -3  10      136.47      138.16     15.11 o 
   3  -3  10       87.55       83.38     14.74 o 
   4  -3  10     1399.97     1375.77     72.99 o 
   5  -3  10     2637.39     2597.03    125.10 o 
  -8  -2  10      231.52      254.95     17.80 o 
  -7  -2  10     2059.81     2142.12     60.26 o 
  -6  -2  10      843.84      922.64     34.30 o 
  -5  -2  10       44.86       27.65     11.45 o 
  -4  -2  10     4037.35     3940.29     92.58 o 
  -3  -2  10      835.13      867.26     28.45 o 
  -2  -2  10      804.10      797.18     32.42 o 
  -1  -2  10     5544.79     5561.78    186.33 o 
   0  -2  10      619.73      623.07     24.95 o 
   1  -2  10      472.48      482.30     20.70 o 
   2  -2  10     5052.01     5194.32    156.69 o 
   3  -2  10       38.27       46.73     14.47 o 
   4  -2  10        3.05        7.60     15.38 o 
   5  -2  10      686.52      581.23     44.39 o 
  -8  -1  10       88.92       87.08     14.45 o 
  -7  -1  10      488.02      498.17     26.05 o 
  -6  -1  10        3.41       -5.92     11.84 o 
  -5  -1  10       22.76       26.74     11.29 o 
  -4  -1  10    14699.81    14698.84    357.37 o 
  -3  -1  10      941.82      994.43     25.56 o 
  -2  -1  10     1218.83     1268.65     30.68 o 
  -1  -1  10    10844.48    10800.02    357.14 o 
   0  -1  10     2707.26     2746.66     85.51 o 
   1  -1  10      613.91      593.36     23.44 o 
   2  -1  10      643.11      624.08     33.20 o 
   3  -1  10      386.71      370.05     36.13 o 
   4  -1  10     6953.23     7410.04    327.94 o 
   5  -1  10     1875.35     2065.86    106.88 o 
  -8   0  10       32.12       22.59     13.56 o 
  -7   0  10     3773.94     3809.49    111.79 o 
  -6   0  10     1328.94     1341.71     45.31 o 
  -5   0  10      334.68      333.53     20.03 o 
  -4   0  10     2011.97     2102.74     63.91 o 
  -3   0  10      418.22      436.00     14.82 o 
  -2   0  10      283.84      275.63     11.36 o 
  -1   0  10     2060.10     2079.22     47.20 o 
   0   0  10      345.27      332.36     14.29 o 
   1   0  10      225.42      222.94     12.00 o 
   2   0  10     4343.79     4313.62    294.02 o 
   3   0  10      406.81      362.35     34.96 o 
   4   0  10       39.24       93.28     40.70 o 
   5   0  10       61.30       82.58     30.72 o 
  -8   1  10        3.69      113.98     36.90 o 
  -7   1  10      362.71      370.17     21.26 o 
  -6   1  10     1212.30     1245.28     44.74 o 
  -5   1  10       15.36        9.92     11.04 o 
  -4   1  10     8681.53     8840.64    246.42 o 
  -3   1  10      178.31      196.02     13.50 o 
  -2   1  10      682.40      645.98     18.24 o 
  -1   1  10     7913.66     7945.03    185.90 o 
   0   1  10       16.88        5.68      8.01 o 
   1   1  10      686.38      662.65     26.48 o 
   2   1  10        7.28        1.49     22.67 o 
   3   1  10       33.00       27.88     24.45 o 
   4   1  10     1867.56     1816.78     97.07 o 
   5   1  10     1490.17     1638.13     92.64 o 
  -8   2  10      183.12      195.62     18.98 o 
  -7   2  10     2056.37     1974.74     63.12 o 
  -6   2  10     1763.97     1706.19     55.31 o 
  -5   2  10      102.46       96.63     13.20 o 
  -4   2  10       50.77       61.55     13.61 o 
  -3   2  10       38.80       41.70     18.10 o 
  -2   2  10      389.40      387.75     18.63 o 
  -1   2  10     6011.73     5915.46    139.89 o 
   0   2  10       38.93       32.95      8.65 o 
   1   2  10      490.99      494.19     42.82 o 
   2   2  10     6655.97     6206.12    431.45 o 
   3   2  10       28.03        1.05     24.75 o 
   4   2  10      619.72      573.95     49.91 o 
   5   2  10       99.81       97.77     34.50 o 
  -8   3  10      176.79      146.11     18.36 o 
  -7   3  10      162.15      174.46     17.68 o 
  -6   3  10      162.74      186.70     18.28 o 
  -5   3  10       64.27       41.49     15.28 o 
  -4   3  10     5182.05     5225.76    148.52 o 
  -3   3  10       93.43       86.78     11.58 o 
  -2   3  10       93.50      111.96     16.03 o 
  -1   3  10     5650.27     5595.68    132.53 o 
   0   3  10      303.33      267.90     24.55 o 
   1   3  10      202.11      235.46     81.34 o 
   2   3  10      419.79      436.87     42.48 o 
   3   3  10        2.90       -2.03     25.71 o 
   4   3  10     1171.69     1107.61    127.52 o 
  -7   4  10     3058.21     3150.13     95.47 o 
  -6   4  10     2694.47     2626.40     80.46 o 
  -5   4  10      292.87      301.74     19.06 o 
  -4   4  10      363.92      392.39     22.04 o 
  -3   4  10      499.11      559.94     24.34 o 
  -2   4  10     2481.73     2308.61     68.70 o 
  -1   4  10     6026.78     5971.97    167.92 o 
   0   4  10      527.24      511.56     19.70 o 
   1   4  10     1767.86      970.14     93.85 o 
   2   4  10     5870.28     5504.39    830.63 o 
   3   4  10       89.64       77.94     31.77 o 
   4   4  10        8.84       30.20     30.62 o 
  -7   5  10      328.08      310.26     22.62 o 
  -6   5  10       72.24       61.99     15.69 o 
  -5   5  10      100.49      142.92     24.90 o 
  -4   5  10     3778.78     3745.16    109.45 o 
  -3   5  10        2.18      -14.50     11.21 o 
  -2   5  10       12.67       14.55     10.76 o 
  -1   5  10     1778.09     1795.49     55.28 o 
   0   5  10      290.87      428.92     65.03 o 
   1   5  10     1156.43      893.92     92.82 o 
   2   5  10      520.91      237.98     56.38 o 
   3   5  10       12.92      -27.14     32.11 o 
  -7   6  10     3279.28     3424.62    104.54 o 
  -6   6  10      434.49      463.42     33.67 o 
  -5   6  10       79.94      119.12     19.77 o 
  -4   6  10      170.78      188.54     17.37 o 
  -3   6  10      320.78      317.86     19.31 o 
  -2   6  10      824.48      847.84     32.28 o 
  -1   6  10     2194.93     2259.65     92.59 o 
   0   6  10      166.96      243.63     57.77 o 
   1   6  10     1031.48     1201.11     75.02 o 
   2   6  10     2058.77     1326.99    121.07 o 
   3   6  10      433.66      209.96     59.84 o 
  -6   7  10        1.29      -13.55     16.79 o 
  -5   7  10       10.93       34.08     15.94 o 
  -4   7  10     5519.84     5791.11    166.98 o 
  -3   7  10      195.79      211.03     18.08 o 
  -2   7  10        4.29       10.37     12.79 o 
  -1   7  10     1597.39     1941.78    159.58 o 
   0   7  10       65.68      179.87     58.57 o 
   1   7  10     2239.74     2766.31    138.31 o 
   2   7  10      282.36      344.28     44.60 o 
  -5   8  10       52.20       55.37     18.26 o 
  -4   8  10      163.28      178.28     19.71 o 
  -3   8  10       15.58        9.34     15.16 o 
  -2   8  10      106.97       85.71     16.01 o 
  -1   8  10     1557.74     1895.31    158.65 o 
   0   8  10       83.54      176.64     61.22 o 
   1   8  10      176.30      268.56     41.81 o 
  -4   9  10     4680.37     4877.44    143.69 o 
  -3   9  10       72.13       86.12     18.56 o 
  -1   9  10      746.50      849.30     99.62 o 
  -3 -11  11      121.86      103.66     38.51 o 
  -2 -11  11       64.69       49.03     21.82 o 
  -1 -11  11      811.70      734.06     42.64 o 
   0 -11  11      101.86      126.18     23.20 o 
   1 -11  11      335.11      369.69     30.52 o 
   2 -11  11     3135.59     3468.54    126.98 o 
  -4 -10  11     1772.45     1474.46    101.70 o 
  -3 -10  11       78.02       43.81     34.24 o 
  -2 -10  11       64.74       77.04     28.42 o 
  -1 -10  11     3350.07     3272.59    135.48 o 
   0 -10  11       96.06      119.70     21.57 o 
   1 -10  11       75.65       69.58     20.63 o 
   2 -10  11       34.24       51.64     20.23 o 
   3 -10  11      276.51      276.41     26.93 o 
  -5  -9  11      391.71      333.45     46.12 o 
  -4  -9  11      827.41      721.90     66.53 o 
  -3  -9  11      358.30      327.01     27.62 o 
  -2  -9  11      754.26      699.92     82.38 o 
  -1  -9  11     2604.31     2723.03    148.91 o 
   0  -9  11        0.98       15.79     20.58 o 
   1  -9  11     1291.09     1349.81     82.84 o 
   2  -9  11     4946.88     5393.45    186.27 o 
   3  -9  11       10.86        5.55     18.91 o 
  -6  -8  11       61.66       27.10     32.75 o 
  -5  -8  11       31.31       18.45     30.21 o 
  -4  -8  11     2904.43     2946.97    166.96 o 
  -3  -8  11        5.64       16.55     16.80 o 
  -2  -8  11        6.93       14.48     15.52 o 
  -1  -8  11     4409.79     4326.93    150.32 o 
   0  -8  11      179.81      191.29     20.08 o 
   1  -8  11      540.31      546.85     32.80 o 
   2  -8  11       83.53       77.48     17.98 o 
   3  -8  11      200.95      211.75     22.26 o 
   4  -8  11     1656.87     1582.63     64.45 o 
  -6  -7  11      730.42      778.90     36.94 o 
  -5  -7  11       24.54       47.97     28.13 o 
  -4  -7  11     2069.72     2012.57    118.99 o 
  -3  -7  11      137.65      177.26     19.81 o 
  -2  -7  11      950.08      995.96     43.79 o 
  -1  -7  11     1109.50     1193.48     49.48 o 
   0  -7  11      219.88      217.14     24.96 o 
   1  -7  11      854.26      890.85     41.03 o 
   2  -7  11     3553.48     3589.99    126.20 o 
   3  -7  11      546.61      543.46     31.92 o 
   4  -7  11        6.27       28.60     17.08 o 
  -7  -6  11      534.87      527.27     38.28 o 
  -6  -6  11       29.14       41.80     16.06 o 
  -5  -6  11       13.02       24.67     23.87 o 
  -4  -6  11     6134.67     5906.51    236.37 o 
  -3  -6  11      824.99      834.95     49.98 o 
  -2  -6  11      185.33      165.47     16.79 o 
  -1  -6  11     5835.05     5698.29    192.84 o 
   0  -6  11       12.26       38.94     13.49 o 
   1  -6  11     3526.10     3454.22    120.60 o 
   2  -6  11      219.26      214.21     19.26 o 
   3  -6  11       34.53       27.13     15.12 o 
   4  -6  11     4084.87     3958.85    138.55 o 
  -7  -5  11     3092.86     3277.65    127.87 o 
  -6  -5  11      105.33      114.03     20.41 o 
  -5  -5  11        3.97      -10.84     20.87 o 
  -4  -5  11     1738.69     1779.11     69.02 o 
  -3  -5  11       26.25       20.32     13.25 o 
  -2  -5  11      536.56      518.77     34.13 o 
  -1  -5  11     2210.41     2255.52     80.97 o 
   0  -5  11       28.17       21.93     12.26 o 
   1  -5  11     1212.37     1201.65     48.28 o 
   2  -5  11     2240.36     2168.70     79.77 o 
   3  -5  11      664.71      662.48     49.46 o 
   4  -5  11       99.43       90.28     17.85 o 
   5  -5  11      123.19      101.00     27.44 o 
  -7  -4  11      254.51      262.08     25.71 o 
  -6  -4  11      101.52       85.78     19.49 o 
  -5  -4  11      361.24      330.30     20.78 o 
  -4  -4  11     9784.53     9652.49    323.19 o 
  -3  -4  11       11.86       21.46     11.93 o 
  -2  -4  11       62.46       76.75     12.40 o 
  -1  -4  11     6781.01     6709.90    224.91 o 
   0  -4  11       23.44       25.14     11.63 o 
   1  -4  11     1787.89     1811.96     67.12 o 
   2  -4  11       11.07        7.77     12.92 o 
   3  -4  11      127.13      131.94     17.40 o 
   4  -4  11     5127.38     4992.74    225.53 o 
   5  -4  11      269.05      257.81     32.63 o 
  -7  -3  11     3192.61     3203.39    124.29 o 
  -6  -3  11      162.75      132.13     20.52 o 
  -5  -3  11        8.57       11.07     15.68 o 
  -4  -3  11      200.50      206.21     13.19 o 
  -3  -3  11      200.02      209.85     16.14 o 
  -2  -3  11     1887.91     1859.96     67.21 o 
  -1  -3  11     3291.74     3202.83    110.57 o 
   0  -3  11      153.52      145.30     14.49 o 
   1  -3  11      710.48      725.08     33.51 o 
   2  -3  11     3186.92     3105.83    109.34 o 
   3  -3  11      138.35      154.85     24.33 o 
   4  -3  11      647.38      666.55     47.04 o 
   5  -3  11       15.97       15.45     24.79 o 
  -8  -2  11       51.12       35.70     14.65 o 
  -7  -2  11      406.30      417.73     25.63 o 
  -6  -2  11      900.03      926.47     35.23 o 
  -5  -2  11      123.47      145.94     14.69 o 
  -4  -2  11     4335.75     4415.03     97.17 o 
  -3  -2  11       50.39       56.27      9.30 o 
  -2  -2  11      495.94      479.51     24.19 o 
  -1  -2  11     2723.13     2738.65     95.36 o 
   0  -2  11     2312.33     2200.30     78.35 o 
   1  -2  11     3884.35     3939.01    135.43 o 
   2  -2  11        1.98       -9.35     12.31 o 
   3  -2  11        5.24      -12.57     20.18 o 
   4  -2  11     2111.38     2084.40    103.54 o 
   5  -2  11      665.54      589.53     46.93 o 
  -8  -1  11      432.60      460.67     23.56 o 
  -7  -1  11     4857.32     4792.60    138.98 o 
  -6  -1  11     1147.24     1136.61     40.47 o 
  -5  -1  11      587.26      586.95     26.23 o 
  -4  -1  11        8.89       -3.94     13.55 o 
  -3  -1  11      146.91      158.04      9.59 o 
  -2  -1  11     7304.63     7411.60    181.67 o 
  -1  -1  11     4244.60     4234.73    128.94 o 
   0  -1  11      142.63      160.25     13.27 o 
   1  -1  11     3787.06     3808.16    104.39 o 
   2  -1  11     6919.79     6772.75    247.97 o 
   3  -1  11      118.35      112.50     17.59 o 
   4  -1  11     1020.90     1031.19     80.54 o 
  -8   0  11        8.12        4.44     15.28 o 
  -7   0  11      204.23      202.38     18.32 o 
  -6   0  11      116.18      116.93     15.36 o 
  -5   0  11      565.02      566.72     26.11 o 
  -4   0  11     6171.14     6281.88    177.54 o 
  -3   0  11      464.35      429.07     21.26 o 
  -2   0  11      112.06      129.57      8.61 o 
  -1   0  11     1594.58     1589.39     54.19 o 
   0   0  11     1153.71     1153.95     35.32 o 
   1   0  11     2124.49     2144.21     67.04 o 
   2   0  11       10.22       12.21     15.03 o 
   3   0  11       62.21       18.75     24.82 o 
   4   0  11     2238.63     2250.79    133.11 o 
   5   0  11      136.46      183.99     36.77 o 
  -8   1  11       58.33       39.56     16.10 o 
  -7   1  11     4718.49     4745.09    138.20 o 
  -6   1  11      191.31      170.03     16.84 o 
  -5   1  11      335.73      367.11     20.93 o 
  -4   1  11      742.78      731.87     29.06 o 
  -3   1  11       15.51       15.40     10.47 o 
  -2   1  11     3067.43     3029.37     66.90 o 
  -1   1  11     2361.40     2293.10     57.14 o 
   0   1  11      847.36      778.32     32.02 o 
   1   1  11     2304.30     2329.81     79.65 o 
   2   1  11     1060.01     1052.57     67.90 o 
   3   1  11       99.18       90.08     29.11 o 
   4   1  11      597.20      571.96    122.39 o 
  -7   2  11     1201.78     1178.84     43.60 o 
  -6   2  11       54.55       42.48     15.51 o 
  -5   2  11      176.28      183.66     16.19 o 
  -4   2  11     7232.67     7303.29    205.28 o 
  -3   2  11       32.30       20.10     10.80 o 
  -2   2  11      132.05      135.15     12.66 o 
  -1   2  11     1324.43     1233.84     49.09 o 
   0   2  11       30.67       29.73      9.96 o 
   1   2  11     5063.96     5410.69    408.68 o 
   2   2  11      286.69      322.15     39.47 o 
   3   2  11       50.36       45.76     30.09 o 
   4   2  11     3237.23     2239.37    157.62 o 
  -7   3  11     3787.79     3869.75    114.40 o 
  -6   3  11       74.93       78.46     15.78 o 
  -5   3  11      100.06       97.82     14.63 o 
  -4   3  11        4.61       25.48     17.41 o 
  -3   3  11       15.25        6.13     11.01 o 
  -2   3  11     2057.19     2103.16     63.65 o 
  -1   3  11     1077.67     1150.18     37.08 o 
   0   3  11       91.96       96.29     32.17 o 
   1   3  11     1294.04      955.03     95.35 o 
   2   3  11      407.52      499.46     67.34 o 
   3   3  11      125.11       89.10     33.89 o 
   4   3  11     1194.64     1318.92    124.29 o 
  -7   4  11     1537.74     1544.49     53.96 o 
  -6   4  11        6.04        4.89     18.22 o 
  -5   4  11      938.92      983.66     72.99 o 
  -4   4  11     7711.53     7452.57    209.78 o 
  -3   4  11        5.99        0.19     11.49 o 
  -2   4  11       24.54       23.17     11.09 o 
  -1   4  11     1784.36     1915.10     93.04 o 
   0   4  11      319.01      281.68     59.26 o 
   1   4  11     4496.96     2583.89    196.13 o 
   2   4  11       43.72       21.94     33.14 o 
   3   4  11      328.49      313.40     45.10 o 
  -6   5  11       93.86       64.86     16.84 o 
  -5   5  11      386.25      416.20     24.31 o 
  -4   5  11       19.99       24.73     13.70 o 
  -3   5  11      220.39      227.44     20.41 o 
  -2   5  11     1854.49     1983.69     61.25 o 
  -1   5  11     1665.37     1850.16     91.13 o 
   0   5  11       14.81       51.08     50.96 o 
   1   5  11      446.41      489.44     95.64 o 
   2   5  11      135.81      101.62     84.11 o 
   3   5  11       36.88      -12.79     35.33 o 
  -6   6  11       64.97       91.13     18.46 o 
  -5   6  11     1095.70     1103.50     42.22 o 
  -4   6  11     2786.76     2737.12     83.88 o 
  -3   6  11      489.07      524.48     26.45 o 
  -2   6  11        0.52       11.82     12.60 o 
  -1   6  11      743.04      964.26    102.96 o 
   0   6  11       11.98       43.81     52.58 o 
   1   6  11     2282.20     2750.96    256.20 o 
   2   6  11        3.72       -4.47     34.44 o 
  -5   7  11      807.98      825.88     36.99 o 
  -4   7  11       45.41       45.92     33.09 o 
  -3   7  11        4.42       -8.07     14.34 o 
  -2   7  11     3412.89     3585.35    105.68 o 
  -1   7  11     1391.75     1790.62    153.35 o 
   0   7  11       30.41      114.38     57.42 o 
   1   7  11      393.68      621.08     58.10 o 
  -4   8  11      762.13      740.95     41.85 o 
  -3   8  11      182.25      186.60     27.90 o 
  -1   8  11      105.31      134.67     60.65 o 
  -2 -11  12        0.62       13.20     21.41 o 
  -1 -11  12     1336.67     1402.76     63.00 o 
   0 -11  12       26.96       32.32     22.17 o 
  -3 -10  12       75.36       34.33     21.91 o 
  -2 -10  12      771.31      719.88     41.79 o 
  -1 -10  12      306.47      266.45     26.12 o 
   0 -10  12       15.28       42.23     29.23 o 
   1 -10  12     1117.78     1220.46     56.52 o 
   2 -10  12      265.32      276.06     27.29 o 
  -4  -9  12     3819.51     3726.05    208.81 o 
  -3  -9  12       50.76       50.87     20.58 o 
  -2  -9  12       79.74       74.00     19.39 o 
  -1  -9  12     2267.75     2314.95     88.02 o 
   0  -9  12       43.33       55.76     19.04 o 
   1  -9  12     2687.11     2926.98    107.90 o 
   2  -9  12        2.09        3.69     18.92 o 
  -5  -8  12      278.60      273.26     41.05 o 
  -4  -8  12       96.88      130.29     34.24 o 
  -3  -8  12      183.28      186.92     26.87 o 
  -2  -8  12     2122.19     2078.86     78.96 o 
  -1  -8  12      960.96      955.79     80.36 o 
   0  -8  12      115.74      102.88     18.97 o 
   1  -8  12     1718.52     1722.89     68.29 o 
   2  -8  12      401.56      369.65     27.08 o 
   3  -8  12        4.39       18.25     17.99 o 
  -6  -7  12        3.10      -13.08     17.32 o 
  -5  -7  12      746.25      846.77     67.34 o 
  -4  -7  12     3439.38     3436.36    196.59 o 
  -3  -7  12      184.99      143.69     19.62 o 
  -2  -7  12      410.40      436.93     28.60 o 
  -1  -7  12     1479.18     1630.41     64.18 o 
   0  -7  12       60.30       26.41     15.73 o 
   1  -7  12     2396.37     2527.38     92.46 o 
   2  -7  12       84.36       82.67     18.07 o 
   3  -7  12        4.48        5.46     16.61 o 
  -6  -6  12        8.55      -21.56     19.37 o 
  -5  -6  12     1112.78     1144.47     77.25 o 
  -4  -6  12       11.31       13.75     16.71 o 
  -3  -6  12      149.87      180.38     22.14 o 
  -2  -6  12     5761.68     5683.27    192.30 o 
  -1  -6  12     3145.71     3139.49    110.75 o 
   0  -6  12      122.94      127.37     16.84 o 
   1  -6  12     2569.61     2537.18     91.84 o 
   2  -6  12     1024.84      975.95     44.05 o 
   3  -6  12      310.87      302.20     23.96 o 
   4  -6  12      606.68      664.67     37.40 o 
  -7  -5  12      207.77      202.47     26.63 o 
  -6  -5  12        1.91        4.50     19.49 o 
  -5  -5  12     1152.19     1149.12     72.93 o 
  -4  -5  12     2316.02     2274.73     85.10 o 
  -3  -5  12      224.09      220.80     18.86 o 
  -2  -5  12       22.47       29.83     13.57 o 
  -1  -5  12     1027.69     1007.51     42.88 o 
   0  -5  12      272.64      265.38     19.94 o 
   1  -5  12     3502.36     3441.39    120.09 o 
   2  -5  12       18.90       20.02     14.74 o 
   3  -5  12       23.27       27.37     16.12 o 
   4  -5  12     2646.62     2626.66    127.87 o 
  -7  -4  12     3327.89     3408.98    132.94 o 
  -6  -4  12       14.07      -14.07     18.45 o 
  -5  -4  12      511.51      550.91     34.71 o 
  -4  -4  12      444.92      435.57     27.19 o 
  -3  -4  12        6.64       11.20     12.79 o 
  -2  -4  12     7407.64     7447.55    249.09 o 
  -1  -4  12     1027.23     1084.90     44.32 o 
   0  -4  12       63.48       51.14     13.40 o 
   1  -4  12     2674.21     2678.77     95.38 o 
   2  -4  12      441.58      415.13     27.66 o 
   3  -4  12       17.55        4.70     15.44 o 
   4  -4  12      351.49      328.49     34.47 o 
  -7  -3  12      354.55      394.33     30.55 o 
  -6  -3  12      201.81      222.76     24.44 o 
  -5  -3  12     1138.20     1093.74     51.08 o 
  -4  -3  12     3677.94     3575.45     92.08 o 
  -3  -3  12      119.82      117.36     14.75 o 
  -2  -3  12      207.27      233.33     25.19 o 
  -1  -3  12      136.27      122.58     14.54 o 
   0  -3  12       10.43       10.60     11.85 o 
   1  -3  12     5689.11     5555.50    188.64 o 
   2  -3  12       69.18       40.03     17.81 o 
   3  -3  12        1.47       11.30     21.56 o 
   4  -3  12     3716.43     3504.33    163.38 o 
  -7  -2  12     2396.02     2450.64     76.72 o 
  -6  -2  12      318.18      278.04     19.92 o 
  -5  -2  12      875.92      900.17     34.85 o 
  -4  -2  12      653.73      671.86     37.70 o 
  -3  -2  12       62.95       45.20     10.02 o 
  -2  -2  12     3770.77     3823.48    130.72 o 
  -1  -2  12      956.68      938.37     38.94 o 
   0  -2  12      135.77      132.07     14.82 o 
   1  -2  12     1141.95     1156.91     47.62 o 
   2  -2  12      160.81      161.77     24.90 o 
   3  -2  12      302.40      301.86     31.59 o 
   4  -2  12      980.23      974.64     61.22 o 
  -7  -1  12     1272.76     1294.88     46.52 o 
  -6  -1  12      173.86      183.82     17.64 o 
  -5  -1  12     2978.36     3014.17     90.22 o 
  -4  -1  12     6237.87     6232.66    176.32 o 
  -3  -1  12       27.63       56.90     12.22 o 
  -2  -1  12      379.63      361.45     17.41 o 
  -1  -1  12     1256.45     1274.64     34.68 o 
   0  -1  12      662.79      668.30     31.97 o 
   1  -1  12     5470.94     5492.92    243.63 o 
   2  -1  12       10.06       33.78     21.22 o 
   3  -1  12      710.91      731.70     49.93 o 
   4  -1  12     5040.18     4536.15    207.31 o 
  -7   0  12     2144.95     2193.56     70.15 o 
  -6   0  12      222.12      249.68     19.32 o 
  -5   0  12      945.90      957.15     36.43 o 
  -4   0  12        3.52        0.16     11.82 o 
  -3   0  12       62.62       67.08     12.47 o 
  -2   0  12     5655.23     5728.14    124.12 o 
  -1   0  12      198.55      195.58     11.85 o 
   0   0  12       56.41       55.15     11.11 o 
   1   0  12      549.94      569.08     30.18 o 
   2   0  12       29.17        1.04     16.55 o 
   3   0  12      268.66      270.60     31.77 o 
  -7   1  12      539.35      539.68     28.97 o 
  -6   1  12       78.25       87.32     19.66 o 
  -5   1  12     2791.99     2818.48     84.90 o 
  -4   1  12     3092.01     3089.44     91.59 o 
  -3   1  12       61.78       73.33     12.68 o 
  -2   1  12        0.02        2.37     10.74 o 
  -1   1  12      426.75      458.81     34.64 o 
   0   1  12       98.08      110.36     15.00 o 
   1   1  12     4063.76     4036.73    173.97 o 
   2   1  12      381.02      400.02     27.11 o 
   3   1  12      263.60      300.06     41.02 o 
  -7   2  12     1083.08     1102.20     56.79 o 
  -6   2  12       48.31       74.47     15.89 o 
  -5   2  12     2686.28     2690.29     81.92 o 
  -4   2  12      103.63       92.81     14.43 o 
  -3   2  12       40.28       32.31     12.23 o 
  -2   2  12     6525.77     6428.17    181.34 o 
  -1   2  12      719.10      649.45     49.44 o 
   0   2  12       11.41        4.68     21.48 o 
   1   2  12      888.45      898.49     41.65 o 
   2   2  12       48.51       52.90     33.53 o 
   3   2  12      887.82      910.28     68.53 o 
  -7   3  12      277.05      287.02     47.39 o 
  -6   3  12        1.54      -14.73     14.63 o 
  -5   3  12     1678.81     1648.40     59.61 o 
  -4   3  12      656.13      635.53     28.43 o 
  -3   3  12      120.53      126.62     14.35 o 
  -2   3  12      611.12      605.02     26.63 o 
  -1   3  12       49.82       41.18     11.35 o 
   0   3  12       47.15      -64.16     42.78 o 
   1   3  12     3675.53     4055.07    615.36 o 
   2   3  12       14.39       -5.17     34.21 o 
   3   3  12       76.42       67.38     38.46 o 
  -6   4  12       66.99       50.45     16.65 o 
  -5   4  12     2431.35     2528.99     78.13 o 
  -4   4  12        0.77       -1.40     13.30 o 
  -3   4  12       80.89       99.21     14.43 o 
  -2   4  12     7145.11     6907.33    195.39 o 
  -1   4  12      152.34      144.18     28.28 o 
   0   4  12      121.71       96.51     52.58 o 
   1   4  12      671.72      404.01     69.30 o 
   2   4  12      295.24      253.43     89.24 o 
  -6   5  12       10.78        7.68     16.59 o 
  -5   5  12      827.37      886.85     36.69 o 
  -4   5  12      427.32      459.19     26.06 o 
  -3   5  12        3.95       -7.20     13.14 o 
  -2   5  12      867.48      975.15     36.37 o 
  -1   5  12        4.21       58.00     54.19 o 
   0   5  12      191.65      307.74     65.72 o 
   1   5  12     3944.24     3201.20    240.75 o 
  -5   6  12     1396.02     1440.57     51.42 o 
  -4   6  12      109.94      137.90     17.93 o 
  -3   6  12      159.46      169.48     17.76 o 
  -2   6  12     2951.50     2875.55     95.07 o 
  -1   6  12       20.04       88.32     58.11 o 
   0   6  12       72.30      156.69     60.19 o 
   1   6  12      187.69      259.43     67.34 o 
  -4   7  12      549.30      596.11     44.39 o 
  -3   7  12        7.27        1.81     28.71 o 
  -2   7  12      519.21      718.44     99.85 o 
  -1   7  12       52.95      145.51     63.88 o 
  -2 -10  13      121.35      169.17     38.40 o 
  -1 -10  13      152.88      197.98     25.56 o 
   0 -10  13       23.01       19.70     21.16 o 
  -3  -9  13        3.66        0.40     19.53 o 
  -2  -9  13     5238.75     5245.31    183.04 o 
  -1  -9  13       76.05       93.62     21.19 o 
   0  -9  13        4.18        9.71     30.96 o 
   1  -9  13     1653.78     1756.10     93.85 o 
  -4  -8  13      506.91      570.39     59.84 o 
  -3  -8  13       31.64       15.38     23.46 o 
  -2  -8  13      131.50      133.90     20.58 o 
  -1  -8  13       23.74       18.90     17.51 o 
   0  -8  13      200.33      197.74     22.44 o 
   1  -8  13     3531.47     3673.12    130.57 o 
   2  -8  13       81.61       76.49     21.91 o 
  -5  -7  13      726.58      811.02     67.91 o 
  -4  -7  13       96.94      121.48     21.55 o 
  -3  -7  13        2.09       -6.56     15.92 o 
  -2  -7  13     4755.56     4917.26    169.71 o 
  -1  -7  13        9.34       20.14     16.62 o 
   0  -7  13       33.98       27.01     16.86 o 
   1  -7  13     1281.92     1409.69     58.24 o 
   2  -7  13       58.18       70.04     19.11 o 
  -6  -6  13      124.36      170.64     25.83 o 
  -5  -6  13     1720.86     1759.72    107.46 o 
  -4  -6  13      995.96      937.49     45.41 o 
  -3  -6  13      285.87      272.62     22.49 o 
  -2  -6  13       69.33       83.45     16.64 o 
  -1  -6  13       37.87       18.04     17.99 o 
   0  -6  13     1173.04     1169.53     49.55 o 
   1  -6  13     6224.93     6125.05    208.34 o 
   2  -6  13        5.64      -10.25     15.69 o 
   3  -6  13      250.68      240.32     23.33 o 
  -6  -5  13       86.37      105.73     22.83 o 
  -5  -5  13      912.78      806.30     44.16 o 
  -4  -5  13        0.08       -6.43     15.20 o 
  -3  -5  13       31.67       31.50     15.17 o 
  -2  -5  13     4801.39     4850.03    165.90 o 
  -1  -5  13       39.38       29.21     14.59 o 
   0  -5  13      166.27      148.76     17.90 o 
   1  -5  13      809.09      839.16     39.64 o 
   2  -5  13      169.02      188.47     20.60 o 
   3  -5  13      819.27      769.61     40.12 o 
  -6  -4  13        7.93      -14.18     19.72 o 
  -5  -4  13     3062.83     2941.66    115.30 o 
  -4  -4  13      638.16      644.06     25.79 o 
  -3  -4  13        9.21        5.13     14.01 o 
  -2  -4  13        3.89        5.81     13.08 o 
  -1  -4  13      101.06      108.64     15.66 o 
   0  -4  13      940.32      883.61     39.61 o 
   1  -4  13     3772.49     3751.44    130.62 o 
   2  -4  13      192.50      205.88     20.69 o 
   3  -4  13      213.01      204.20     30.55 o 
  -6  -3  13       11.47       54.54     21.33 o 
  -5  -3  13     2302.98     2258.05     91.66 o 
  -4  -3  13       62.29       62.95     18.91 o 
  -3  -3  13        6.84       -1.36     10.25 o 
  -2  -3  13     7462.59     7545.39    252.34 o 
  -1  -3  13       39.61       27.88     13.34 o 
   0  -3  13      348.15      340.17     24.07 o 
   1  -3  13      200.78      184.07     18.84 o 
   2  -3  13       27.14       23.08     15.86 o 
   3  -3  13     2320.64     2205.58    109.30 o 
  -7  -2  13      219.39      211.33     20.55 o 
  -6  -2  13       11.13       12.63     15.18 o 
  -5  -2  13     2767.68     2872.14    113.11 o 
  -4  -2  13      111.31      108.84     20.52 o 
  -3  -2  13       45.07       48.89     18.45 o 
  -2  -2  13       42.77       36.42     10.53 o 
  -1  -2  13        5.62       -5.03     12.01 o 
   0  -2  13      450.73      484.93     28.28 o 
   1  -2  13     3190.54     3197.03    113.18 o 
   2  -2  13      205.04      208.23     28.25 o 
   3  -2  13       62.79       67.22     25.25 o 
  -7  -1  13      422.42      416.73     24.97 o 
  -6  -1  13      115.78      108.97     17.02 o 
  -5  -1  13     3478.50     3556.47    105.87 o 
  -4  -1  13        2.33        3.53     13.21 o 
  -3  -1  13      541.45      548.48     34.71 o 
  -2  -1  13     9091.33     9167.52    225.58 o 
  -1  -1  13       11.49        0.57      9.90 o 
   0  -1  13      238.87      253.90     14.82 o 
   1  -1  13      929.17      986.63     57.19 o 
   2  -1  13       23.63       23.41     22.83 o 
   3  -1  13     1793.95     1775.17     92.24 o 
  -6   0  13       48.34       48.01     16.00 o 
  -5   0  13     1959.68     1923.13     62.04 o 
  -4   0  13       32.23       36.75     13.65 o 
  -3   0  13      393.26      401.67     23.25 o 
  -2   0  13      909.04      921.94     45.89 o 
  -1   0  13       22.07       15.22     11.79 o 
   0   0  13     1027.87      991.51     35.87 o 
   1   0  13     3153.77     3201.78    148.16 o 
   2   0  13      152.19      134.44     26.87 o 
   3   0  13       16.39       -1.61     25.25 o 
  -6   1  13      160.39      176.48     19.37 o 
  -5   1  13     2180.94     2284.08     72.93 o 
  -4   1  13      123.53      123.11     20.93 o 
  -3   1  13      352.82      364.19     21.25 o 
  -2   1  13     6467.75     6507.99    183.50 o 
  -1   1  13      183.95      186.82     19.62 o 
   0   1  13        5.09        4.48     11.90 o 
   1   1  13      250.90      257.88     25.67 o 
   2   1  13        9.32        0.91     19.16 o 
  -6   2  13        3.00       26.67     16.18 o 
  -5   2  13     1595.66     1609.33     55.29 o 
  -4   2  13       46.67       17.52     14.06 o 
  -3   2  13      940.84      922.71     36.38 o 
  -2   2  13     1175.25     1179.92     40.87 o 
  -1   2  13        5.01       -0.27     23.12 o 
   0   2  13     1497.44     1308.55    117.61 o 
   1   2  13     2860.89     2873.10     99.02 o 
   2   2  13       51.81       33.06     20.87 o 
  -6   3  13        5.06      -14.39     15.74 o 
  -5   3  13     2177.01     2105.54     67.37 o 
  -4   3  13        1.31       -4.09     14.87 o 
  -3   3  13       70.41       78.92     14.59 o 
  -2   3  13     2221.24     2191.43     67.33 o 
  -1   3  13      131.86      121.61     13.72 o 
   0   3  13      541.60      356.51     65.95 o 
   1   3  13       15.45        0.63     31.32 o 
   2   3  13       22.83       32.75     38.75 o 
  -5   4  13     1742.82     1801.68     60.04 o 
  -4   4  13      174.41      143.30     17.59 o 
  -3   4  13      658.99      690.66     30.50 o 
  -2   4  13      368.08      377.85     21.97 o 
  -1   4  13       41.62       88.44     58.00 o 
   0   4  13     2166.20     1623.09    142.86 o 
   1   4  13     1417.16      896.81    104.58 o 
  -4   5  13       94.94       89.80     17.36 o 
  -3   5  13       88.16       96.59     16.34 o 
  -2   5  13     2179.53     2396.33    137.39 o 
  -1   5  13       57.10      185.06     63.42 o 
   0   5  13      982.26     1112.88    115.88 o 
  -3   6  13      551.93      552.64     33.55 o 
  -2   6  13       14.99       60.53     62.84 o 
  -3  -8  14        8.87        9.56     22.48 o 
  -2  -8  14     2708.99     2623.94    170.24 o 
  -1  -8  14        8.79      -24.10     36.67 o 
   0  -8  14      682.35      782.27     42.18 o 
  -4  -7  14       12.07       23.35     19.77 o 
  -3  -7  14      445.23      440.08     29.34 o 
  -2  -7  14        8.16        3.16     17.09 o 
  -1  -7  14        3.16       12.59     17.47 o 
   0  -7  14     1640.03     1738.64     69.35 o 
   1  -7  14     1269.56     1253.43     54.95 o 
  -5  -6  14     2595.20     2624.70    106.54 o 
  -4  -6  14        1.05       14.35     19.20 o 
  -3  -6  14      233.07      229.24     24.79 o 
  -2  -6  14     4008.15     3979.72    139.58 o 
  -1  -6  14       11.64       -5.03     15.96 o 
   0  -6  14      264.49      260.21     22.73 o 
   1  -6  14      231.38      196.68     21.85 o 
   2  -6  14       30.77       26.95     18.26 o 
  -5  -5  14     2012.63     2011.53     84.75 o 
  -4  -5  14       90.91      101.40     19.32 o 
  -3  -5  14      360.45      335.68     24.60 o 
  -2  -5  14      306.87      271.62     22.42 o 
  -1  -5  14        7.81        5.07     14.99 o 
   0  -5  14     2157.30     2155.30     80.79 o 
   1  -5  14      689.33      656.30     35.72 o 
   2  -5  14       17.22       19.79     17.17 o 
  -5  -4  14     1898.80     1878.94     79.67 o 
  -4  -4  14       97.25       73.33     20.87 o 
  -3  -4  14      657.72      659.57     35.42 o 
  -2  -4  14     3046.91     3116.46    110.35 o 
  -1  -4  14      209.29      187.81     19.05 o 
   0  -4  14      227.55      238.34     20.93 o 
   1  -4  14      122.51      120.90     18.55 o 
   2  -4  14       21.58       10.61     16.94 o 
  -6  -3  14      188.52      170.53     25.94 o 
  -5  -3  14      991.94      948.12     49.23 o 
  -4  -3  14       26.79       34.36     19.72 o 
  -3  -3  14     2377.50     2307.05     93.28 o 
  -2  -3  14      521.91      538.97     35.40 o 
  -1  -3  14        5.96       -0.07     13.86 o 
   0  -3  14     3613.32     3549.68    124.64 o 
   1  -3  14     1761.36     1740.44     68.08 o 
   2  -3  14        2.28       13.84     23.98 o 
  -6  -2  14      501.63      474.23     36.78 o 
  -5  -2  14     1549.20     1420.50     64.68 o 
  -4  -2  14       40.97       37.70     20.52 o 
  -3  -2  14      728.53      705.87     40.59 o 
  -2  -2  14     2530.55     2602.67     69.40 o 
  -1  -2  14      285.20      297.31     16.72 o 
   0  -2  14      661.18      693.78     35.31 o 
   1  -2  14       37.45       30.67     23.41 o 
   2  -2  14       16.39       16.37     24.21 o 
  -6  -1  14       11.52        9.69     16.30 o 
  -5  -1  14     1201.71     1188.66     54.54 o 
  -4  -1  14        6.47      -10.84     19.83 o 
  -3  -1  14     2420.05     2534.31    101.12 o 
  -2  -1  14      269.23      266.34     25.83 o 
  -1  -1  14       90.04       85.73     12.29 o 
   0  -1  14     3817.24     3902.44    116.86 o 
   1  -1  14      689.34      703.91     49.35 o 
   2  -1  14       34.20       47.73     25.48 o 
  -6   0  14      219.09      218.27     20.96 o 
  -5   0  14     2460.78     2511.49     97.31 o 
  -4   0  14       32.94       16.78     14.55 o 
  -3   0  14      377.42      353.86     29.06 o 
  -2   0  14     1353.55     1323.65     59.96 o 
  -1   0  14       26.30       -6.34     18.91 o 
   0   0  14     2160.25     2185.52    106.54 o 
   1   0  14        9.16       -5.30     22.48 o 
   2   0  14       21.16        2.31     24.44 o 
  -5   1  14     1018.98     1072.90     41.37 o 
  -4   1  14       44.96       45.12     21.62 o 
  -3   1  14     1660.03     1657.90     69.35 o 
  -2   1  14       53.46       64.26     19.09 o 
  -1   1  14       11.56       -0.46     17.76 o 
   1   1  14      120.09      123.83     27.33 o 
  -5   2  14     1795.30     1870.34     62.26 o 
  -4   2  14        4.75        2.53     14.72 o 
  -3   2  14      459.37      487.09     46.18 o 
  -2   2  14     1019.42      976.59     34.80 o 
  -1   2  14        5.13      -38.48     25.65 o 
   0   2  14     1978.24     1769.29    149.08 o 
   1   2  14       37.72       18.74     22.75 o 
  -4   3  14      140.03      149.12     18.13 o 
  -3   3  14     2352.27     2336.76     72.86 o 
  -2   3  14      307.62      324.62     52.09 o 
  -1   3  14        2.43      -14.18     54.54 o 
   0   3  14     1134.35      781.39     96.74 o 
  -3   4  14      394.46      392.34     33.84 o 
  -2   4  14      811.05      791.10     80.86 o 
  -1   4  14       10.29       14.07     57.65 o 
  -2  -7  15      416.16      454.71     31.45 o 
  -3  -6  15     3337.40     3356.36    145.97 o 
  -2  -6  15        5.07       20.35     17.73 o 
  -1  -6  15        6.00      -16.08     16.94 o 
   0  -6  15     3434.80     3506.57    124.65 o 
  -4  -5  15       65.21       45.89     22.25 o 
  -3  -5  15      728.34      762.26     39.93 o 
  -2  -5  15      324.47      321.92     25.02 o 
  -1  -5  15       62.97       63.53     20.35 o 
   0  -5  15     1474.19     1476.48     60.38 o 
  -4  -4  15       19.00       29.86     21.33 o 
  -3  -4  15     2638.20     2671.63    107.11 o 
  -2  -4  15        6.54        4.44     15.68 o 
  -1  -4  15       24.87        6.37     15.81 o 
   0  -4  15     2756.56     2714.03     98.62 o 
   1  -4  15        7.63       -0.48     17.11 o 
  -4  -3  15       85.21       85.21     22.83 o 
  -3  -3  15      408.59      404.01     31.36 o 
  -2  -3  15      420.70      406.36     24.48 o 
  -1  -3  15      485.81      560.23     32.65 o 
   0  -3  15     1929.48     1958.35     75.17 o 
   1  -3  15       46.94       51.27     17.81 o 
  -5  -2  15      252.11      269.34     29.52 o 
  -4  -2  15       12.45        9.22     21.91 o 
  -3  -2  15     2544.69     2555.18    102.96 o 
  -2  -2  15        6.72      -13.72     20.18 o 
  -1  -2  15       64.78       47.97     13.15 o 
   0  -2  15     2783.77     2851.01     75.64 o 
   1  -2  15       44.95       66.41     25.94 o 
  -4  -1  15       23.70      -31.71     21.91 o 
  -3  -1  15      410.55      428.00     32.75 o 
  -2  -1  15      298.93      306.70     28.59 o 
  -1  -1  15      248.50      222.07     25.83 o 
   0  -1  15     1475.29     1444.02     77.94 o 
  -4   0  15       78.67       69.30     24.10 o 
  -3   0  15     4605.70     4560.48    172.84 o 
  -2   0  15      257.47      269.23     27.79 o 
  -1   0  15       33.77       27.21     21.33 o 
  -4   1  15      143.70      164.06     19.28 o 
  -3   1  15      289.34      315.92     29.98 o 
  -2   1  15      334.41      373.00     30.09 o 
  -3   2  15     3179.43     3327.60     99.47 o 
  -2   2  15       25.15       12.34     21.45 o 
                                                 
